# Supplementary material for: 3-(2-Bromo­benz­yl)-1-methyl-1H-imidazol-3-ium bromide
Source: Acta Crystallogr Sect E Struct Rep Online. 2011 Jun 4;67(Pt 7):o1568. doi: 10.1107/S1600536811019842 (PMC3152033; doi:10.1107/S1600536811019842)
Supplement: Supplementary file 2 [file e-67-o1568-Isup2.hkl]

# 
# h,k,l, Fc-squared, Fo-squared, sigma(Fo-squared) and status flag 
# 
data_I
_shelx_title ' 080412g in Pbca' 
_shelx_refln_list_code          4 
_shelx_F_calc_maximum      390.37 
_exptl_crystal_F_000      1296.00 
_reflns_d_resolution_high  0.8408 
 
loop_ 
 _symmetry_equiv_pos_as_xyz 
 'x, y, z' 
 '-x+1/2, -y, z+1/2' 
 '-x, y+1/2, -z+1/2' 
 'x+1/2, -y+1/2, -z' 
 '-x, -y, -z' 
 'x-1/2, y, -z-1/2' 
 'x, -y-1/2, z-1/2' 
 '-x-1/2, y-1/2, z' 
 
_cell_length_a     8.4548 
_cell_length_b    13.9166 
_cell_length_c    20.8314 
_cell_angle_alpha  90.000 
_cell_angle_beta   90.000 
_cell_angle_gamma  90.000 
 
_shelx_F_squared_multiplier     1.000 
 
loop_ 
 _refln_index_h 
 _refln_index_k 
 _refln_index_l 
 _refln_F_squared_calc 
 _refln_F_squared_meas 
 _refln_F_squared_sigma 
 _refln_observed_status 
   2   0   0     3251.51     3153.55     47.76 o 
   4   0   0        7.00      -70.29     46.86 o 
   6   0   0    37484.90    35735.77    397.75 o 
   8   0   0      627.16      678.95    189.40 o 
  10   0   0      442.55      754.27    233.61 o 
   2   1   0   115144.99   116957.30   2945.73 o 
   4   1   0    13719.90    13705.58    282.47 o 
   6   1   0     3803.59     3891.80    146.53 o 
   8   1   0     2513.29     2341.51    145.92 o 
  10   1   0      229.23     1020.08    208.47 o 
   0   2   0     4927.21     4865.28     52.55 o 
   2   2   0    56332.43    59470.29   1436.71 o 
   4   2   0    32215.32    34047.62    572.73 o 
   6   2   0     1199.18     1242.79     69.69 o 
   8   2   0      102.32      211.04    121.14 o 
   2   3   0     8284.96     9385.12    178.30 o 
   4   3   0      273.18      358.33     40.29 o 
   6   3   0     2461.86     2445.55    165.12 o 
   8   3   0       15.30      118.42    110.79 o 
   0   4   0     3926.00     4272.77     69.10 o 
   2   4   0     5113.24     4482.41    295.59 o 
   4   4   0     1335.83     1180.37    120.19 o 
   6   4   0      879.73     1002.04     99.29 o 
   8   4   0       18.73      100.35    129.20 o 
   2   5   0    30019.54    28608.52   2516.25 o 
   4   5   0      124.20       51.36     74.07 o 
   6   5   0     2088.64     2156.82     96.83 o 
   8   5   0     3626.88     3833.54    421.05 o 
   0   6   0    15850.83    17284.99    166.16 o 
   2   6   0    13386.83    12258.25   1075.54 o 
   4   6   0    16563.30    16128.38    565.57 o 
   6   6   0      104.56      124.44     86.34 o 
   8   6   0      755.48      787.66    188.53 o 
   2   7   0    18802.97    17406.63    977.86 o 
   4   7   0    12076.29    11272.25    137.48 o 
   6   7   0     3420.28     3637.22    196.97 o 
   8   7   0      461.72      660.22    143.56 o 
   0   8   0    72525.61    83646.76    638.71 o 
   2   8   0     3113.41     2644.74    116.11 o 
   4   8   0      582.21      702.95     89.37 o 
   6   8   0     6338.50     6805.58   1544.69 o 
   8   8   0     1120.63     1129.46    293.59 o 
   2   9   0      779.77      856.15    145.19 o 
   4   9   0     1473.53     1514.14    133.09 o 
   6   9   0      133.04      148.99    236.20 o 
   8   9   0       44.67      221.24    312.58 o 
   0  10   0    22877.32    25201.57    327.47 o 
   2  10   0     2273.42     2066.16    113.38 o 
   4  10   0     1668.22     1621.86    141.53 o 
   6  10   0     5037.84     4584.59    634.60 o 
   8  10   0        1.91      315.44    249.13 o 
   2  11   0     3725.53     3571.24    500.52 o 
   4  11   0      538.78      597.63    122.24 o 
   6  11   0      482.04      451.45    211.87 o 
   0  12   0     1666.27     1415.47    420.38 o 
   2  12   0     2000.50     2057.83    214.30 o 
   4  12   0     3025.55     2935.55    180.45 o 
   6  12   0      347.01      457.16    137.62 o 
   2  13   0     2107.02     2126.19    138.63 o 
   4  13   0      107.91      152.47    236.57 o 
   6  13   0       27.96        6.62    275.84 o 
   0  14   0       82.09     -357.14    238.09 o 
   2  14   0       41.89       85.39    130.04 o 
   4  14   0      330.06      391.65    230.91 o 
   2  15   0      104.15      177.92    141.07 o 
   4  15   0       19.17      234.07    160.62 o 
   0  16   0      139.97     -386.16    332.74 o 
   2  16   0      566.37      629.16    225.25 o 
   1   1   1     1937.19     2047.40     45.63 o 
   2   1   1      491.63      580.54     21.15 o 
   3   1   1       64.98       83.75     19.93 o 
   4   1   1     1081.01      957.88     29.21 o 
   5   1   1     2426.85     2214.46     52.59 o 
   6   1   1     5749.55     6042.68     97.60 o 
   7   1   1      214.05      319.91     61.25 o 
   8   1   1      647.45      925.09    104.07 o 
   9   1   1      516.40      635.11    106.20 o 
  10   1   1      506.46     1159.85    144.76 o 
   0   2   1    39121.77    42726.49   3711.46 o 
   1   2   1      776.78      838.89     92.98 o 
   2   2   1    39636.88    43129.99    749.26 o 
   3   2   1    47178.36    48868.98   1185.17 o 
   4   2   1       88.65       81.42     26.10 o 
   5   2   1     1562.85     1615.72     41.71 o 
   6   2   1     3619.60     3739.90     75.70 o 
   7   2   1     2128.36     2178.25     75.13 o 
   8   2   1      531.16      605.19     92.73 o 
   9   2   1     1482.40     1665.99    111.92 o 
   1   3   1    60591.77    61230.09   3862.66 o 
   2   3   1    15136.30    15536.70    224.42 o 
   3   3   1       42.34       87.84     22.39 o 
   4   3   1     1314.77     1222.96     30.13 o 
   5   3   1    22584.95    22886.71    377.41 o 
   6   3   1        4.28       54.00     59.99 o 
   7   3   1     3113.66     3211.16     77.87 o 
   8   3   1     1222.29     1423.25     98.89 o 
   9   3   1      481.29      643.67    115.52 o 
   0   4   1    19667.21    21884.73    417.75 o 
   1   4   1    14656.88    16412.42    561.92 o 
   2   4   1     9627.27     9006.91    358.89 o 
   3   4   1    19962.89    19980.90    382.92 o 
   4   4   1    35644.18    37413.32    603.41 o 
   5   4   1     1355.42     1427.78     57.04 o 
   6   4   1     2853.05     2915.76     86.92 o 
   7   4   1     8906.16     8111.93    234.36 o 
   8   4   1      861.49      803.98     94.61 o 
   9   4   1     1416.06     1568.02    111.48 o 
   1   5   1     8916.28     9999.31    509.44 o 
   2   5   1     1938.60     1872.16    121.86 o 
   3   5   1       30.43       -2.92     82.51 o 
   4   5   1     1582.31     1811.93     59.11 o 
   5   5   1     4664.99     5019.27    218.48 o 
   6   5   1      894.19      880.43     62.20 o 
   7   5   1      707.75      696.85     76.10 o 
   8   5   1       11.80      228.74    108.96 o 
   9   5   1      502.39      489.13    107.31 o 
   0   6   1    27003.33    28846.19    703.08 o 
   1   6   1      352.64      455.67     32.66 o 
   2   6   1    20155.29    18867.11   1076.16 o 
   3   6   1      171.05      217.64     47.82 o 
   4   6   1     4316.02     4158.39    118.83 o 
   5   6   1       58.89       18.48     60.21 o 
   6   6   1     1671.39     1639.28     83.59 o 
   7   6   1      253.31      315.47     75.81 o 
   8   6   1     1685.15     1622.93    103.74 o 
   9   6   1       11.93      110.25    138.43 o 
   1   7   1    10214.97    10762.50    394.69 o 
   2   7   1      218.89      183.58     39.50 o 
   3   7   1       17.72       43.59     48.60 o 
   4   7   1      227.57      384.21     60.10 o 
   5   7   1     4642.85     4905.79    250.75 o 
   6   7   1     2427.72     2329.56     93.91 o 
   7   7   1      458.36      602.13     76.26 o 
   8   7   1      296.54      443.83    111.11 o 
   9   7   1      127.44      544.30    211.20 o 
   0   8   1     5001.26     5129.13    100.32 o 
   1   8   1     3293.44     3503.63    111.90 o 
   2   8   1     3037.00     2772.10    170.28 o 
   3   8   1     7685.78     7193.07    551.24 o 
   4   8   1     1046.39     1139.61     63.35 o 
   5   8   1       16.20       80.34     65.31 o 
   6   8   1      948.50     1129.48     80.64 o 
   7   8   1     2065.95     2337.97    179.54 o 
   8   8   1      144.82      256.38    133.62 o 
   1   9   1     5272.12     5339.05    102.53 o 
   2   9   1       33.08       57.25     48.04 o 
   3   9   1      672.86      690.64     56.25 o 
   4   9   1      820.15      812.68     60.08 o 
   5   9   1     4145.17     4064.15    136.77 o 
   6   9   1      996.11     1169.13     94.39 o 
   7   9   1      498.81      540.21    102.24 o 
   8   9   1       77.13      145.73    163.76 o 
   0  10   1     2571.59     2513.87    151.03 o 
   1  10   1     1058.77     1101.13     56.11 o 
   2  10   1      547.78      544.83     60.70 o 
   3  10   1     7576.75     7429.86    533.31 o 
   4  10   1       51.21      161.92    127.17 o 
   5  10   1      363.08      334.48     99.72 o 
   6  10   1      202.94      320.70    134.53 o 
   7  10   1     1066.09      915.86    104.70 o 
   8  10   1        5.63      274.26    117.73 o 
   1  11   1     1162.65     1263.13    158.43 o 
   2  11   1      933.83     1007.01     89.12 o 
   3  11   1        7.69        7.48     74.49 o 
   4  11   1      353.62      475.11     71.87 o 
   5  11   1     1542.59     1541.69    112.83 o 
   6  11   1      351.62      413.37    115.03 o 
   7  11   1        9.11       51.84    154.96 o 
   0  12   1     4527.86     4378.07    322.43 o 
   1  12   1      144.75       76.52     89.32 o 
   2  12   1     1511.64     1442.16     85.94 o 
   3  12   1      176.86      289.13     86.53 o 
   4  12   1     1095.49     1224.77    135.49 o 
   5  12   1      239.70      217.95    105.54 o 
   6  12   1      842.39      895.64    134.84 o 
   1  13   1      662.16      696.45    110.79 o 
   2  13   1      726.39      703.14     85.95 o 
   3  13   1       47.70      129.32     84.97 o 
   4  13   1       31.05       57.59    164.11 o 
   5  13   1      780.97      775.71    101.88 o 
   6  13   1      219.96      180.39    109.61 o 
   0  14   1     1039.98      844.94    164.36 o 
   1  14   1      719.94      865.41    163.32 o 
   2  14   1     1509.87     1556.22    101.49 o 
   3  14   1     1690.00     1556.64    104.88 o 
   4  14   1     1179.87     1318.35    108.68 o 
   5  14   1       43.32       -9.94    145.49 o 
   1  15   1     1158.90     1467.30    193.80 o 
   2  15   1       58.66      147.80     99.19 o 
   3  15   1       67.74       77.29     92.44 o 
   4  15   1       15.33       86.04    127.76 o 
   0  16   1     1181.71     1453.53    309.09 o 
   1  16   1      164.33      -72.18    196.52 o 
   2  16   1      218.28      321.03    157.02 o 
   0   0   2     3633.76     3751.21     57.56 o 
   1   0   2     3511.51     3708.04    165.29 o 
   2   0   2    50922.61    53868.11   2117.33 o 
   3   0   2     8506.37     8930.38    174.99 o 
   4   0   2    60576.79    61745.81    853.78 o 
   5   0   2     1914.64     2059.44     90.36 o 
   6   0   2     2733.77     2702.49     91.10 o 
   7   0   2     1861.68     2024.67     87.16 o 
   8   0   2     2900.08     2977.16    191.94 o 
   9   0   2      337.11      602.50    156.07 o 
  10   0   2     2459.92     2612.85    422.81 o 
   1   1   2      198.96      556.61     33.59 o 
   2   1   2     7897.86     8436.59    161.23 o 
   3   1   2       94.26       86.37     21.60 o 
   4   1   2     2703.04     2560.20     51.14 o 
   5   1   2     3237.14     3123.98     49.41 o 
   6   1   2      273.81      285.93     43.65 o 
   7   1   2      880.81      993.76     69.47 o 
   8   1   2     6812.17     6237.88    252.52 o 
   9   1   2      368.62      602.21    103.34 o 
  10   1   2       78.40      619.85    126.43 o 
   0   2   2     5822.88     6459.24    229.14 o 
   1   2   2      390.64      541.90     42.98 o 
   2   2   2    29599.28    31208.61    339.48 o 
   3   2   2       13.44        2.51     26.03 o 
   4   2   2     5081.66     5489.91    128.49 o 
   5   2   2      100.61       80.03     37.03 o 
   6   2   2     9940.83     9463.72    177.81 o 
   7   2   2      965.74     1086.93     69.47 o 
   8   2   2      748.93      852.78     77.66 o 
   9   2   2      166.05      703.00    143.86 o 
   1   3   2      151.44      217.07     16.19 o 
   2   3   2     6563.70     7096.33    124.78 o 
   3   3   2      264.87      283.49     41.22 o 
   4   3   2      902.90      817.96     36.17 o 
   5   3   2      175.25      177.94     41.39 o 
   6   3   2      865.39      847.05     58.30 o 
   7   3   2      369.08      389.70     73.41 o 
   8   3   2     1266.67     1370.38     84.40 o 
   9   3   2       24.49      166.40    124.44 o 
   0   4   2    20036.62    19965.69    640.97 o 
   1   4   2     2035.26     2032.64     40.13 o 
   2   4   2       11.09        5.09     29.10 o 
   3   4   2       41.41        9.77     31.46 o 
   4   4   2     1082.48      946.58    106.95 o 
   5   4   2        3.30      -19.42     74.78 o 
   6   4   2     5919.36     5949.48    208.22 o 
   7   4   2      421.23      594.58     72.49 o 
   8   4   2        5.70      145.89     83.13 o 
   9   4   2       20.15      252.40    148.30 o 
   1   5   2     2459.07     2510.92     70.64 o 
   2   5   2     7820.91     7380.24    557.83 o 
   3   5   2       83.82      200.29     46.53 o 
   4   5   2    17104.25    17410.09    640.61 o 
   5   5   2     5834.56     5434.89    211.49 o 
   6   5   2     3936.10     4048.71    120.70 o 
   7   5   2        1.49      138.83     73.01 o 
   8   5   2      489.65      523.38     86.66 o 
   9   5   2      119.39      271.71    139.18 o 
   0   6   2    29809.31    31874.88   1115.69 o 
   1   6   2       88.96       48.97     32.08 o 
   2   6   2     1296.12     1341.57    113.13 o 
   3   6   2     9652.01     9621.78    390.23 o 
   4   6   2     1940.91     1914.46     57.99 o 
   5   6   2       72.17       74.00     70.13 o 
   6   6   2    12521.53    12430.64    613.12 o 
   7   6   2     2471.16     2298.16     91.11 o 
   8   6   2       45.03      260.04     86.83 o 
   9   6   2      186.03      359.50    156.21 o 
   1   7   2     1450.02     1404.62     64.78 o 
   2   7   2    12022.97    11439.58    727.05 o 
   3   7   2      353.18      380.46     49.87 o 
   4   7   2     2027.84     1897.36     95.31 o 
   5   7   2     1972.94     1978.03     66.97 o 
   6   7   2        0.68       65.05     70.48 o 
   7   7   2      200.49      332.88     82.03 o 
   8   7   2     5711.63     5182.46    355.09 o 
   9   7   2      321.25      409.53    156.63 o 
   0   8   2     4447.75     4557.86    330.23 o 
   1   8   2       74.05       18.97     38.35 o 
   2   8   2    14890.17    13528.50    864.98 o 
   3   8   2      201.46      200.39     54.90 o 
   4   8   2    11173.05    10715.57    584.68 o 
   5   8   2       19.58      186.99     70.97 o 
   6   8   2        9.63      159.22     73.80 o 
   7   8   2        2.00      227.06     74.02 o 
   8   8   2      248.17      565.92    100.87 o 
   1   9   2      768.41      785.13     46.40 o 
   2   9   2      587.32      566.80     51.59 o 
   3   9   2      232.76      239.63     52.61 o 
   4   9   2      208.69      259.71     66.14 o 
   5   9   2      282.92      457.74     81.14 o 
   6   9   2      347.95      378.71     78.25 o 
   7   9   2        2.52      245.86    107.83 o 
   8   9   2        4.42      430.83    187.25 o 
   0  10   2      536.04      597.63     76.11 o 
   1  10   2        6.58       -6.63     50.32 o 
   2  10   2    11627.91    11162.54    821.50 o 
   3  10   2     3367.63     3069.56    284.42 o 
   4  10   2     7885.24     7654.71    542.61 o 
   5  10   2       76.08      202.87     76.09 o 
   6  10   2       14.63      133.85     84.42 o 
   7  10   2        1.43      206.58    102.46 o 
   1  11   2      347.94      358.83     69.46 o 
   2  11   2     5112.12     4814.46    306.60 o 
   3  11   2        1.16      137.38     64.14 o 
   4  11   2      996.37     1025.04     76.58 o 
   5  11   2      865.65      935.74    100.43 o 
   6  11   2      137.36      278.14     84.97 o 
   7  11   2      101.17      141.07    160.26 o 
   0  12   2    12172.81    13469.41    169.35 o 
   1  12   2      428.63      601.07     82.28 o 
   2  12   2      140.92      218.10     73.06 o 
   3  12   2      125.56      201.48     74.06 o 
   4  12   2      248.84      377.90    125.37 o 
   5  12   2        7.29      192.48    100.83 o 
   6  12   2     2861.97     2609.69    232.79 o 
   1  13   2     1230.24     1325.21    103.42 o 
   2  13   2     1065.47     1303.24     98.70 o 
   3  13   2       14.96       97.66     92.35 o 
   4  13   2     1811.04     1809.57    114.00 o 
   5  13   2      542.29      545.64     99.98 o 
   6  13   2      605.17      588.73    107.20 o 
   0  14   2      340.72     -229.01    174.88 o 
   1  14   2      169.94      115.61    152.39 o 
   2  14   2       53.05       93.69     90.73 o 
   3  14   2      729.39      716.77     96.22 o 
   4  14   2      180.83      361.71    146.84 o 
   5  14   2        3.24       77.54    174.12 o 
   1  15   2       13.71     -155.79    213.69 o 
   2  15   2       64.52      127.44     99.74 o 
   3  15   2       46.39       90.64     95.71 o 
   4  15   2      146.06      112.68    107.82 o 
   0  16   2     1151.70     1170.96    281.95 o 
   1  16   2       24.55     -199.10    192.85 o 
   2  16   2       49.00      237.17    151.34 o 
   1   1   3     3028.52     3186.56    136.60 o 
   2   1   3    15880.48    16967.39    293.16 o 
   3   1   3      210.79      232.13     22.88 o 
   4   1   3     1836.47     1992.13     36.42 o 
   5   1   3     5080.14     5047.57     55.63 o 
   6   1   3      398.98      397.61     44.57 o 
   7   1   3        6.94      128.66     67.99 o 
   8   1   3     2997.34     3279.68    140.14 o 
   9   1   3        6.06      187.63    111.24 o 
   0   2   3       11.35        2.22     47.31 o 
   1   2   3    23278.40    22952.76   1375.08 o 
   2   2   3    49754.31    50615.47   1194.59 o 
   3   2   3     8530.93     8874.02    193.60 o 
   4   2   3    19698.88    20431.74    401.51 o 
   5   2   3      305.41      253.39     35.62 o 
   6   2   3       66.44       78.30     50.66 o 
   7   2   3     2562.42     2364.66     73.44 o 
   8   2   3      237.57      392.39     80.26 o 
   9   2   3      818.49     1169.39    110.86 o 
   1   3   3    15991.92    16094.81    552.65 o 
   2   3   3     7744.01     8074.87    173.35 o 
   3   3   3     6425.08     6735.58    208.16 o 
   4   3   3    18935.12    20755.76    621.25 o 
   5   3   3     6074.56     6169.23    126.16 o 
   6   3   3      892.41      824.02     64.75 o 
   7   3   3     1426.42     1503.39     78.21 o 
   8   3   3      984.24      952.38     83.03 o 
   9   3   3      516.49      829.02    116.24 o 
   0   4   3   132098.27   133238.42   5833.20 o 
   1   4   3     1528.06     1551.48     35.79 o 
   2   4   3    20549.32    20338.01    967.29 o 
   3   4   3    15252.69    15499.35    288.42 o 
   4   4   3    11867.15    12097.07    559.60 o 
   5   4   3      744.98      778.80     55.51 o 
   6   4   3    13402.93    12683.12    364.11 o 
   7   4   3      975.48     1085.12     77.64 o 
   8   4   3      574.47      640.71     82.53 o 
   9   4   3      489.70      639.19     93.05 o 
   1   5   3     2909.52     2779.62     76.12 o 
   2   5   3      480.37      287.04     47.82 o 
   3   5   3      736.08      732.09     38.84 o 
   4   5   3      119.02      216.29     47.94 o 
   5   5   3     1336.45     1226.04     59.00 o 
   6   5   3       34.95       -7.98     61.68 o 
   7   5   3        6.38      152.16     88.61 o 
   8   5   3      176.45      348.03     89.34 o 
   9   5   3      151.20      410.78     97.27 o 
   0   6   3    32209.07    33015.20   1728.07 o 
   1   6   3     1930.18     1977.58     93.93 o 
   2   6   3    17650.37    16978.05   1261.29 o 
   3   6   3     1743.23     1767.80     41.01 o 
   4   6   3     4813.24     4715.93    217.70 o 
   5   6   3      149.11      143.65     50.06 o 
   6   6   3     3310.16     3288.62    129.96 o 
   7   6   3      153.82      344.70     79.96 o 
   8   6   3      198.93      289.73     87.74 o 
   9   6   3      227.67      463.00    102.83 o 
   1   7   3     2415.21     2363.23     88.85 o 
   2   7   3      989.43      796.68     96.67 o 
   3   7   3       39.73      131.84     50.01 o 
   4   7   3     1245.65     1160.54     96.55 o 
   5   7   3     1172.16     1227.52     65.00 o 
   6   7   3      139.65      162.70     69.46 o 
   7   7   3     1924.78     1882.10    109.44 o 
   8   7   3       28.79      328.57     91.48 o 
   9   7   3        7.95      387.59    177.79 o 
   0   8   3     1291.57     1115.56     66.92 o 
   1   8   3     5432.09     5591.65    191.16 o 
   2   8   3     5417.71     5099.09    377.99 o 
   3   8   3     3212.93     3017.00    195.48 o 
   4   8   3     1935.74     1942.81     84.76 o 
   5   8   3      773.80      867.63     69.06 o 
   6   8   3      876.53      928.06     77.37 o 
   7   8   3      951.29     1086.01     97.66 o 
   8   8   3       23.35      296.17     95.47 o 
   1   9   3     5603.47     5656.06    224.88 o 
   2   9   3     7097.70     6872.62    465.57 o 
   3   9   3      103.76      182.42     51.35 o 
   4   9   3      161.62      226.57     63.88 o 
   5   9   3     4201.16     4033.53    199.91 o 
   6   9   3       23.09      118.49     82.70 o 
   7   9   3      624.15      824.37    152.46 o 
   8   9   3     3507.58     3236.00    347.36 o 
   0  10   3     3302.33     3479.09     88.11 o 
   1  10   3     1592.61     1666.43    127.10 o 
   2  10   3     2478.96     2379.39    129.74 o 
   3  10   3     3604.48     3495.11    284.07 o 
   4  10   3     3824.19     3737.94    218.14 o 
   5  10   3       74.71      226.69     78.65 o 
   6  10   3      207.85      329.32     91.35 o 
   7  10   3      666.33      592.77     91.37 o 
   1  11   3      701.55      830.59    108.61 o 
   2  11   3      518.66      548.06     65.38 o 
   3  11   3      328.29      448.42     75.70 o 
   4  11   3     2356.07     2191.89    213.00 o 
   5  11   3      163.31      261.61    107.67 o 
   6  11   3      362.57      538.32     87.23 o 
   7  11   3       46.86      164.82    104.09 o 
   0  12   3      356.33      401.17     87.32 o 
   1  12   3       76.31       75.88     77.35 o 
   2  12   3     2511.90     2603.51    212.59 o 
   3  12   3        8.33      190.01     75.58 o 
   4  12   3     1606.49     1464.75    108.39 o 
   5  12   3      178.32      336.34     91.27 o 
   6  12   3      454.44      518.21     97.55 o 
   1  13   3      419.14      528.67     91.67 o 
   2  13   3     1144.72      980.13     80.58 o 
   3  13   3       43.89      239.06     77.22 o 
   4  13   3     1102.14     1263.48     96.44 o 
   5  13   3      180.94      390.89     94.29 o 
   6  13   3       69.04      244.89    136.14 o 
   0  14   3     3267.28     3314.66   1389.51 o 
   1  14   3      133.85       55.58    147.20 o 
   2  14   3      789.99      851.73     94.75 o 
   3  14   3     1634.16     1912.95    171.89 o 
   4  14   3       88.53      276.28    115.82 o 
   5  14   3       50.85      109.64    121.67 o 
   1  15   3      708.03      536.26    174.40 o 
   2  15   3      167.81      248.06     91.11 o 
   3  15   3       17.39       66.85    103.50 o 
   4  15   3       75.21       55.42    170.17 o 
   0  16   3        7.67     -355.57    293.00 o 
   1  16   3      322.81     -163.07    401.89 o 
   2  16   3      444.57      364.92    176.35 o 
   0   0   4    76776.08    72370.10    535.62 o 
   1   0   4    35920.37    38058.09   1831.06 o 
   2   0   4    12007.28    12720.53    239.48 o 
   3   0   4     7677.87     7913.67    106.74 o 
   4   0   4     6331.95     6552.77    246.43 o 
   5   0   4     4963.36     5062.58    112.14 o 
   6   0   4    12404.82    12271.99    473.67 o 
   7   0   4     6197.42     5859.17    145.47 o 
   8   0   4     1653.07     1843.91    162.03 o 
   9   0   4      380.29      818.67    156.68 o 
   1   1   4    30216.59    29614.26    974.08 o 
   2   1   4     7094.55     7608.26    138.48 o 
   3   1   4      347.23      331.08     25.95 o 
   4   1   4     7081.05     7500.38    150.34 o 
   5   1   4     9623.87     9132.88    134.84 o 
   6   1   4     1152.50     1138.12     52.12 o 
   7   1   4      484.09      541.17     67.73 o 
   8   1   4      294.73      470.72    102.87 o 
   9   1   4      151.12      423.56    103.08 o 
   0   2   4       88.55      172.32     51.15 o 
   1   2   4       98.21      150.24     31.78 o 
   2   2   4    41355.26    40490.10   1134.43 o 
   3   2   4    13749.45    14228.63    285.47 o 
   4   2   4    17077.12    17470.05    299.87 o 
   5   2   4     2667.69     2710.02     67.50 o 
   6   2   4      283.18      347.93     48.59 o 
   7   2   4      210.16      329.63     65.38 o 
   8   2   4      435.75      553.58     76.68 o 
   9   2   4      210.75      720.79    125.19 o 
   1   3   4      413.00      443.08     57.73 o 
   2   3   4     2265.13     2392.93     36.52 o 
   3   3   4     1490.68     1441.81     59.48 o 
   4   3   4     1498.50     1473.92     54.53 o 
   5   3   4      119.49      117.51     39.87 o 
   6   3   4      381.22      384.13     62.04 o 
   7   3   4       39.13       81.08     64.49 o 
   8   3   4     1367.71     1400.27     85.26 o 
   9   3   4      169.61      406.54    102.80 o 
   0   4   4      813.85      848.90    150.39 o 
   1   4   4     1307.84     1373.46     52.17 o 
   2   4   4     6737.78     6724.85    356.65 o 
   3   4   4     2338.74     2397.89     76.60 o 
   4   4   4     2101.65     2059.24    100.50 o 
   5   4   4       36.07       24.13     63.02 o 
   6   4   4      182.10      257.44     55.55 o 
   7   4   4      416.00      507.87     68.06 o 
   8   4   4       90.27      261.82     83.25 o 
   9   4   4      401.42      693.77     97.80 o 
   1   5   4    15818.98    15492.30    553.43 o 
   2   5   4    14189.59    12845.76   1067.76 o 
   3   5   4      761.62      875.53     86.80 o 
   4   5   4      173.38      147.86     52.57 o 
   5   5   4     3192.35     3295.76     80.72 o 
   6   5   4       51.95       75.84     66.02 o 
   7   5   4     1227.03     1308.57     74.11 o 
   8   5   4     3333.95     3355.01    103.06 o 
   9   5   4     1080.45     1196.69     98.41 o 
   0   6   4     4060.12     4255.05    230.70 o 
   1   6   4     2461.21     2173.10     86.18 o 
   2   6   4    13537.74    12635.20    945.97 o 
   3   6   4    28475.19    26756.55    895.31 o 
   4   6   4     8392.96     8515.84    240.24 o 
   5   6   4       45.69       19.25     59.29 o 
   6   6   4      290.06      406.26     68.10 o 
   7   6   4     2632.38     2665.78    104.93 o 
   8   6   4       20.79      253.45     93.89 o 
   9   6   4      902.69     1146.05     97.22 o 
   1   7   4     8237.16     8239.09    317.91 o 
   2   7   4     1708.43     1424.99    107.74 o 
   3   7   4      398.23      499.08     54.42 o 
   4   7   4     3688.21     3558.74    138.77 o 
   5   7   4     8094.66     7618.46    415.84 o 
   6   7   4     1565.36     1540.35     74.79 o 
   7   7   4       10.11      192.78     80.54 o 
   8   7   4       11.19      242.44     93.02 o 
   0   8   4    14199.65    13635.27    757.62 o 
   1   8   4     5595.33     5927.64    285.80 o 
   2   8   4     8212.15     7673.81    491.79 o 
   3   8   4       34.81       86.74     79.19 o 
   4   8   4     2489.05     2382.37    111.72 o 
   5   8   4      238.26      329.56     76.35 o 
   6   8   4     1924.44     1888.54     81.74 o 
   7   8   4      369.69      414.99     87.59 o 
   8   8   4      657.99      901.43    134.83 o 
   1   9   4      140.55       79.14     42.91 o 
   2   9   4        0.40       50.89     54.86 o 
   3   9   4      116.49      145.51     54.68 o 
   4   9   4      140.70      275.56     67.08 o 
   5   9   4      130.09      225.66     71.82 o 
   6   9   4       21.78      168.76     81.92 o 
   7   9   4        6.24      194.19    111.59 o 
   8   9   4        8.05      396.23    194.48 o 
   0  10   4    10403.84    10909.72    230.51 o 
   1  10   4     2733.82     2800.97    158.55 o 
   2  10   4     3603.76     3499.22    216.14 o 
   3  10   4      476.59      495.38     60.01 o 
   4  10   4     1430.61     1394.57    133.00 o 
   5  10   4     1341.96     1241.99     85.52 o 
   6  10   4     2006.15     1971.99    101.35 o 
   7  10   4      182.99      382.04     95.72 o 
   1  11   4     1437.42     1433.22    138.98 o 
   2  11   4     1110.54     1227.17     80.54 o 
   3  11   4       45.11      126.72     60.62 o 
   4  11   4     1701.89     1755.20     86.59 o 
   5  11   4     1205.45     1232.52     94.54 o 
   6  11   4       73.53      299.37     88.56 o 
   7  11   4      286.94      314.31     93.07 o 
   0  12   4      349.03      266.41     91.49 o 
   1  12   4       10.90       51.54     79.45 o 
   2  12   4     3319.95     3323.99    360.28 o 
   3  12   4     1698.60     1760.62    101.62 o 
   4  12   4     2113.30     2239.02    190.45 o 
   5  12   4       68.17      228.11     85.62 o 
   6  12   4      129.34      231.06     89.86 o 
   1  13   4     1737.40     1872.85    107.33 o 
   2  13   4     1707.10     1890.87    179.84 o 
   3  13   4      264.74      374.12     71.57 o 
   4  13   4        8.46      173.20     85.28 o 
   5  13   4      427.13      638.30     89.95 o 
   6  13   4       27.41      196.57    105.84 o 
   0  14   4      484.97      233.99    259.98 o 
   1  14   4      461.79      554.41    122.96 o 
   2  14   4       14.34      163.24     84.37 o 
   3  14   4      422.88      635.33     90.99 o 
   4  14   4      297.39      498.27    108.81 o 
   5  14   4        0.10      203.39    137.14 o 
   1  15   4      234.15       91.59    240.42 o 
   2  15   4        1.92      179.13    141.17 o 
   3  15   4        4.49      127.53    103.82 o 
   0  16   4       57.42      235.03    249.53 o 
   1  16   4       77.96     -398.79    312.11 o 
   2  16   4      564.84      445.14    196.99 o 
   1   1   5    32095.30    31707.31   1186.00 o 
   2   1   5     8177.88     8685.16    140.81 o 
   3   1   5     1293.70     1284.71     47.90 o 
   4   1   5     8049.92     8062.56    129.09 o 
   5   1   5       29.11       30.94     36.06 o 
   6   1   5     3340.40     3198.62     56.20 o 
   7   1   5     2736.53     2705.71    106.35 o 
   8   1   5        0.69      195.69     96.93 o 
   9   1   5      313.41      617.14    115.80 o 
   0   2   5    62391.88    64276.23   7139.72 o 
   1   2   5     1628.80     1599.75     61.57 o 
   2   2   5     3673.34     3854.46    129.36 o 
   3   2   5     6049.06     5844.11    137.20 o 
   4   2   5     1183.10     1234.83     37.54 o 
   5   2   5       26.79        5.00     40.15 o 
   6   2   5    14356.35    14528.87    319.20 o 
   7   2   5      938.96      930.42     69.91 o 
   8   2   5      343.31      407.83     79.80 o 
   9   2   5      911.87      963.63    113.20 o 
   1   3   5      569.59      657.41     66.81 o 
   2   3   5    36627.48    34863.13    874.35 o 
   3   3   5      301.19      334.00     63.34 o 
   4   3   5     8942.47     9111.26    213.89 o 
   5   3   5     2238.40     2027.57     90.53 o 
   6   3   5      222.55      226.99     63.32 o 
   7   3   5      114.10      132.95     65.50 o 
   8   3   5     6627.97     6105.35    179.75 o 
   9   3   5      112.60      322.86    112.53 o 
   0   4   5     1346.18     1447.65    155.62 o 
   1   4   5     7147.23     7331.50    292.31 o 
   2   4   5    37675.09    34285.15   2139.73 o 
   3   4   5       42.10      211.67     69.20 o 
   4   4   5    35239.63    34571.51   1153.91 o 
   5   4   5     2841.98     2654.76     85.82 o 
   6   4   5      790.16      776.17     63.68 o 
   7   4   5      125.14      204.64     72.67 o 
   8   4   5     1537.82     1645.77     91.01 o 
   9   4   5      297.89      648.33    100.18 o 
   1   5   5       76.26       37.75     34.19 o 
   2   5   5     4609.31     4212.58    323.72 o 
   3   5   5      153.95      341.11     83.36 o 
   4   5   5      292.79      238.41     47.17 o 
   5   5   5      370.24      411.08     63.84 o 
   6   5   5      259.50      245.07     62.43 o 
   7   5   5      356.05      371.33     71.80 o 
   8   5   5      862.71      928.34     95.49 o 
   9   5   5        5.85      265.88     99.71 o 
   0   6   5    10164.88    10143.16    191.93 o 
   1   6   5     3047.83     2954.89    125.02 o 
   2   6   5    11540.84    10158.19    997.95 o 
   3   6   5     4128.60     4038.17    173.61 o 
   4   6   5     6134.27     5867.86    185.07 o 
   5   6   5      762.57      809.37     63.44 o 
   6   6   5     2017.24     1930.05     72.17 o 
   7   6   5      183.17      296.32     78.42 o 
   8   6   5      553.72      601.15     96.26 o 
   9   6   5      169.66      509.79     97.05 o 
   1   7   5       16.29      -28.17     34.70 o 
   2   7   5     4879.88     4289.09    300.98 o 
   3   7   5      131.05      109.21     38.60 o 
   4   7   5       16.19       43.96     87.92 o 
   5   7   5       13.30      106.08     60.27 o 
   6   7   5       13.66      194.93     68.68 o 
   7   7   5       44.52      160.01     78.26 o 
   8   7   5      933.22     1055.98     91.56 o 
   0   8   5    18125.43    17653.19    464.13 o 
   1   8   5      127.21       48.95     37.65 o 
   2   8   5       38.49       37.59     47.61 o 
   3   8   5     4260.16     4086.91    278.69 o 
   4   8   5     1000.39     1130.27     68.04 o 
   5   8   5       25.12       66.72     92.68 o 
   6   8   5     3913.11     3634.67    201.10 o 
   7   8   5        5.26      226.80     91.45 o 
   8   8   5       52.38      348.72    113.24 o 
   1   9   5     4116.89     4126.98    215.23 o 
   2   9   5     5782.37     5595.14    500.77 o 
   3   9   5       52.13      100.90     62.84 o 
   4   9   5     4767.31     4532.73    209.15 o 
   5   9   5      178.33      246.50     69.85 o 
   6   9   5     3117.56     2901.01    164.05 o 
   7   9   5      891.65     1081.37    110.90 o 
   8   9   5      347.44      844.59    185.06 o 
   0  10   5    10229.06    10818.90    481.84 o 
   1  10   5      844.10      852.82     55.19 o 
   2  10   5       64.35       95.62     59.15 o 
   3  10   5      145.77      194.81     60.87 o 
   4  10   5     1954.15     1831.57    101.23 o 
   5  10   5        7.71      160.57     74.40 o 
   6  10   5     1551.08     1545.19     92.99 o 
   7  10   5      297.47      460.65     95.79 o 
   1  11   5       56.47       49.29     81.97 o 
   2  11   5     2829.58     2781.43    257.62 o 
   3  11   5        2.08       86.13     66.63 o 
   4  11   5        0.49      101.01     72.32 o 
   5  11   5      302.81      428.22     81.56 o 
   6  11   5        0.47      229.42     89.54 o 
   7  11   5       35.56      142.14     90.17 o 
   0  12   5     3179.21     3340.40    376.94 o 
   1  12   5        5.87      -21.24     74.86 o 
   2  12   5     1171.48     1228.44    117.49 o 
   3  12   5      110.76      186.53     70.27 o 
   4  12   5     1008.49     1171.63    133.22 o 
   5  12   5      171.53      272.93     85.78 o 
   6  12   5      541.26      721.22    102.26 o 
   1  13   5      233.47      297.45    170.78 o 
   2  13   5     1619.72     1601.70    244.52 o 
   3  13   5        3.44      165.66     87.88 o 
   4  13   5      411.59      437.38     96.50 o 
   5  13   5       35.14      265.27    114.78 o 
   0  14   5        6.77     -240.35    160.24 o 
   1  14   5      774.27      973.47    343.33 o 
   2  14   5     2028.70     1980.67    327.67 o 
   3  14   5        0.39       63.90     82.11 o 
   4  14   5     2444.04     2318.19    177.51 o 
   1  15   5      206.72      184.70    191.57 o 
   2  15   5      971.76     1014.94    178.71 o 
   3  15   5        2.65      217.93    103.51 o 
   0  16   5     2264.79     1362.67    279.27 o 
   1  16   5       38.91     -272.14    181.43 o 
   0   0   6   152387.17   132350.33    920.63 o 
   1   0   6      863.72      883.11    137.72 o 
   2   0   6    33071.84    35774.38   1098.91 o 
   3   0   6    64980.21    65210.82   1578.94 o 
   4   0   6    15938.03    16055.50    269.93 o 
   5   0   6      180.05      115.53     58.36 o 
   6   0   6     3239.01     3276.19     94.03 o 
   7   0   6     4576.19     4536.94    124.55 o 
   8   0   6      628.00      781.53    120.34 o 
   9   0   6     2899.93     2709.90    401.68 o 
   1   1   6    42757.19    40728.05    741.78 o 
   2   1   6      767.89      826.64     64.38 o 
   3   1   6     1553.01     1599.29     39.59 o 
   4   1   6      823.35      869.28     40.42 o 
   5   1   6    12532.13    12632.09    276.58 o 
   6   1   6      117.91      170.27     48.62 o 
   7   1   6     3857.92     3760.75    110.06 o 
   8   1   6       67.03      320.97     97.57 o 
   9   1   6     1061.19     1194.44    124.79 o 
   0   2   6    89652.66    92535.03  11285.14 o 
   1   2   6    28485.12    27613.71   1009.62 o 
   2   2   6     8939.65     8607.27    171.27 o 
   3   2   6     2164.34     2292.42     48.83 o 
   4   2   6     2854.63     2789.73     57.99 o 
   5   2   6     3275.87     3169.80     48.94 o 
   6   2   6     5953.32     5657.79    145.93 o 
   7   2   6     1782.70     1637.74     75.62 o 
   8   2   6      144.81      377.97     82.59 o 
   9   2   6      298.74      631.80    111.09 o 
   1   3   6      314.94      368.96     71.73 o 
   2   3   6      177.76      329.98     59.00 o 
   3   3   6      715.21      732.87     75.77 o 
   4   3   6      657.03      748.40     52.87 o 
   5   3   6      495.08      455.48     43.11 o 
   6   3   6     2243.48     2056.77     83.76 o 
   7   3   6      780.41      899.32     77.84 o 
   8   3   6       15.44      287.48     86.64 o 
   9   3   6       19.19      388.66    123.35 o 
   0   4   6     1059.08     1080.18    147.10 o 
   1   4   6     6659.77     6715.22    250.29 o 
   2   4   6       72.30      178.39     61.88 o 
   3   4   6      914.77      918.34     48.60 o 
   4   4   6       92.67      118.89     57.45 o 
   5   4   6      465.75      353.49     54.99 o 
   6   4   6      324.71      390.58     62.30 o 
   7   4   6      928.91     1005.71     79.78 o 
   8   4   6       66.11      257.71     82.45 o 
   9   4   6      589.19      851.77     95.74 o 
   1   5   6     4067.13     3638.67    161.88 o 
   2   5   6       25.15       68.75     51.87 o 
   3   5   6       29.45      195.91     71.75 o 
   4   5   6     4497.71     4432.23    128.39 o 
   5   5   6    12679.69    11910.79    411.45 o 
   6   5   6     2046.09     2020.85     84.35 o 
   7   5   6      488.61      612.73     76.43 o 
   8   5   6       39.17      197.44     85.28 o 
   9   5   6       94.17      521.86    102.66 o 
   0   6   6     9591.32     9901.73    430.48 o 
   1   6   6     9508.89     8968.29    351.44 o 
   2   6   6      728.59      647.97     62.41 o 
   3   6   6    11488.26    10331.32    586.84 o 
   4   6   6     1024.33     1007.14     58.48 o 
   5   6   6     1940.21     1921.33     91.01 o 
   6   6   6     4613.77     4441.06    153.31 o 
   7   6   6     3152.31     3095.11    176.29 o 
   8   6   6      274.41      445.48     81.12 o 
   9   6   6     1147.88     1606.80    205.30 o 
   1   7   6    10802.18    10020.47    808.31 o 
   2   7   6      333.09      284.55     33.94 o 
   3   7   6     1256.68     1156.53    102.57 o 
   4   7   6      249.01      221.87     52.06 o 
   5   7   6     2614.54     2426.93    132.63 o 
   6   7   6      380.17      479.49     72.08 o 
   7   7   6     2029.85     1949.39    160.85 o 
   8   7   6      309.93      554.07     92.29 o 
   0   8   6    13378.29    14599.21    701.09 o 
   1   8   6       83.80       63.84     38.28 o 
   2   8   6     5047.42     4640.16    321.66 o 
   3   8   6     5981.36     5318.26    454.77 o 
   4   8   6     4746.32     4500.94    360.76 o 
   5   8   6      541.45      567.35     70.66 o 
   6   8   6     1459.31     1484.63     79.80 o 
   7   8   6      304.84      408.11     84.42 o 
   8   8   6      626.17      714.89    105.57 o 
   1   9   6       68.04       47.06     41.60 o 
   2   9   6       59.60       72.90     57.73 o 
   3   9   6      220.56      307.71     56.25 o 
   4   9   6      723.15      795.96     69.69 o 
   5   9   6       24.68       94.31     69.09 o 
   6   9   6        1.46      161.89     82.71 o 
   7   9   6      234.46      392.31    134.64 o 
   8   9   6        0.21      329.70    120.12 o 
   0  10   6     9013.77     9968.79   1133.84 o 
   1  10   6      124.60      147.37     44.74 o 
   2  10   6     2800.72     2757.81    215.97 o 
   3  10   6     4595.07     4172.04    432.65 o 
   4  10   6     1188.71     1317.41     75.32 o 
   5  10   6      120.12      205.22     81.03 o 
   6  10   6      880.04      796.12     83.37 o 
   7  10   6      101.24      237.23     94.12 o 
   1  11   6     2924.96     2987.71    253.93 o 
   2  11   6      101.06      109.09     62.50 o 
   3  11   6      198.62      252.63     65.39 o 
   4  11   6      345.63      556.21     78.82 o 
   5  11   6     2409.40     2285.92    223.08 o 
   6  11   6      229.87      175.60     88.57 o 
   7  11   6      999.22      965.49    110.73 o 
   0  12   6      154.38      276.64     96.29 o 
   1  12   6     3280.47     3064.56    284.67 o 
   2  12   6       73.59      159.15     84.09 o 
   3  12   6      964.68      778.99    141.28 o 
   4  12   6      225.57      318.31     86.65 o 
   5  12   6      376.97      534.76    107.01 o 
   6  12   6      526.80      616.21    110.53 o 
   1  13   6      789.34      930.45    165.45 o 
   2  13   6       53.71      126.91     87.67 o 
   3  13   6       27.44      175.58     86.68 o 
   4  13   6      161.64      249.98     98.51 o 
   5  13   6     1234.61     1404.70    275.20 o 
   0  14   6       19.69     -236.93    157.95 o 
   1  14   6        0.56      -19.71    337.26 o 
   2  14   6       82.85      119.28     86.52 o 
   3  14   6      379.21      543.02    109.46 o 
   4  14   6       41.99      287.03    106.32 o 
   1  15   6       15.58     -147.27    185.42 o 
   2  15   6        1.01      166.21     95.44 o 
   3  15   6        2.30       84.28    103.56 o 
   0  16   6      291.07     -119.84    254.94 o 
   1   1   7     4448.73     4885.57    157.88 o 
   2   1   7    12085.87    12727.76    245.01 o 
   3   1   7      294.46      250.33     51.35 o 
   4   1   7     2379.93     2408.49     45.94 o 
   5   1   7     1516.65     1503.43     48.46 o 
   6   1   7      740.76      795.32     53.09 o 
   7   1   7       50.07      135.52     69.23 o 
   8   1   7     2139.01     2048.25     99.67 o 
   9   1   7      949.32     1098.82    113.56 o 
   0   2   7       47.69      277.56    170.95 o 
   1   2   7     7256.70     7717.79    277.39 o 
   2   2   7    21466.02    20746.38    433.75 o 
   3   2   7     4034.59     4260.49     71.83 o 
   4   2   7    18691.87    18681.85    389.51 o 
   5   2   7     1100.00      984.23     45.84 o 
   6   2   7     2016.86     1942.78     78.12 o 
   7   2   7       46.41      105.39     65.79 o 
   8   2   7      126.01      393.27     82.85 o 
   9   2   7        8.88      384.12    132.60 o 
   1   3   7     1006.20     1199.52    145.40 o 
   2   3   7    17020.68    15805.96    461.28 o 
   3   3   7       49.73       90.79     59.68 o 
   4   3   7    13490.57    13123.52    231.29 o 
   5   3   7     1869.97     1827.53     80.24 o 
   6   3   7     4766.07     4417.51    126.07 o 
   7   3   7      381.43      448.00     73.91 o 
   8   3   7     2389.56     2219.27     90.15 o 
   9   3   7       19.39      365.92    115.77 o 
   0   4   7    94455.10    96478.48   3216.58 o 
   1   4   7    11266.77    11018.87    446.07 o 
   2   4   7      925.04      899.96     74.39 o 
   3   4   7     3829.03     3670.59     61.45 o 
   4   4   7       26.07      -23.88     73.59 o 
   5   4   7      626.54      573.95     59.69 o 
   6   4   7    14787.45    13791.82    494.33 o 
   7   4   7     3454.37     3343.75     91.08 o 
   8   4   7     1479.11     1473.03    122.49 o 
   9   4   7       28.43      345.02     98.83 o 
   1   5   7       28.42       45.53     31.77 o 
   2   5   7     5181.00     4918.65    344.71 o 
   3   5   7      125.14      293.56     80.16 o 
   4   5   7     1482.48     1547.34     50.48 o 
   5   5   7      265.76      275.68     59.65 o 
   6   5   7     1355.80     1327.87     70.66 o 
   7   5   7        7.69       48.41     68.24 o 
   8   5   7      557.45      572.19     87.27 o 
   9   5   7      270.93      853.69    247.18 o 
   0   6   7     9477.37    11437.04   1500.15 o 
   1   6   7     5702.77     5693.39    290.23 o 
   2   6   7     4600.09     4319.17    346.52 o 
   3   6   7     1264.45     1300.53     63.54 o 
   4   6   7     4466.88     4155.90    138.62 o 
   5   6   7     3214.76     2971.33     86.86 o 
   6   6   7     2566.05     2573.14    108.25 o 
   7   6   7      263.66      356.44     75.62 o 
   8   6   7       31.50      313.48     92.15 o 
   1   7   7     1083.97     1035.85     71.30 o 
   2   7   7     1917.40     1715.49    159.29 o 
   3   7   7     1776.92     1535.00    142.17 o 
   4   7   7     4633.58     4151.30    188.37 o 
   5   7   7      415.37      486.36     65.83 o 
   6   7   7     1179.01     1257.16     78.72 o 
   7   7   7        2.26      223.15     79.27 o 
   8   7   7      545.86      724.18    110.69 o 
   0   8   7     3861.23     4549.53    696.11 o 
   1   8   7     1282.50     1268.39     74.06 o 
   2   8   7     7458.71     6709.94    480.15 o 
   3   8   7      206.89      179.66     53.64 o 
   4   8   7     5582.94     5127.20    347.55 o 
   5   8   7      238.70      272.58     72.49 o 
   6   8   7     3348.69     3025.77    100.42 o 
   7   8   7       10.24      272.39    118.12 o 
   8   8   7       50.66      386.24     96.95 o 
   1   9   7       35.46      -11.98     50.53 o 
   2   9   7     7928.79     7207.43    675.75 o 
   3   9   7       69.90      105.60     54.31 o 
   4   9   7     3653.80     3363.67    204.71 o 
   5   9   7      864.07      921.77     82.75 o 
   6   9   7       32.83      116.08     79.85 o 
   7   9   7      161.62      418.98    123.94 o 
   0  10   7     1056.34     1498.09    207.89 o 
   1  10   7      258.11      249.22     46.83 o 
   2  10   7     2236.31     2111.20    254.89 o 
   3  10   7      105.39      153.76     61.49 o 
   4  10   7     2046.02     1969.43    144.76 o 
   5  10   7      201.71      210.96     72.37 o 
   6  10   7      793.40      750.43     86.69 o 
   7  10   7        2.71      313.74    122.65 o 
   1  11   7      225.40      274.34     96.18 o 
   2  11   7      269.77      334.54     79.66 o 
   3  11   7      338.59      336.21     76.05 o 
   4  11   7      585.67      593.72     79.17 o 
   5  11   7      402.28      465.74     95.00 o 
   6  11   7      616.78      599.32    111.98 o 
   0  12   7     3017.68     3258.27    181.64 o 
   1  12   7      296.14      336.35    113.60 o 
   2  12   7     1230.87     1110.76    154.01 o 
   3  12   7      889.56      961.63    170.75 o 
   4  12   7      657.18      647.37    107.77 o 
   5  12   7        2.36      160.29     96.34 o 
   6  12   7      166.01      337.92    113.87 o 
   1  13   7       92.83       16.75     93.90 o 
   2  13   7      150.62      247.07     84.98 o 
   3  13   7      212.51      290.36     84.34 o 
   4  13   7      735.08      726.47     97.88 o 
   5  13   7      223.25      300.45    101.72 o 
   0  14   7     4775.55     2504.57    234.18 o 
   1  14   7      603.30      660.75    392.12 o 
   2  14   7        9.54      145.83     89.11 o 
   3  14   7       23.39      236.34    101.93 o 
   4  14   7        4.68      171.53    104.74 o 
   1  15   7       23.84      -32.05    183.13 o 
   2  15   7     1010.17     1055.60    223.06 o 
   3  15   7       11.11      131.95     96.94 o 
   0   0   8       60.54       67.92     96.16 o 
   1   0   8    41057.66    41147.20   1295.73 o 
   2   0   8    22281.22    24108.78    705.39 o 
   3   0   8       74.75      100.51     76.05 o 
   4   0   8    17304.65    17367.27    523.14 o 
   5   0   8      508.39      521.48     63.71 o 
   6   0   8      287.68      281.68     74.92 o 
   7   0   8     6116.47     5502.60    116.14 o 
   8   0   8      556.77      677.11    142.74 o 
   9   0   8     1904.90     2026.62    230.22 o 
   1   1   8    10017.33     9775.73    485.12 o 
   2   1   8     2061.60     2155.80     48.08 o 
   3   1   8      578.16      619.54     37.98 o 
   4   1   8       63.52       48.92     41.36 o 
   5   1   8     6562.95     6156.72    121.19 o 
   6   1   8      321.81      331.18     51.53 o 
   7   1   8      530.69      539.78     70.59 o 
   8   1   8      621.33      821.98    104.77 o 
   9   1   8      181.69      416.02    109.18 o 
   0   2   8     4359.04     4305.20    496.62 o 
   1   2   8     2820.94     2853.91     85.51 o 
   2   2   8     6428.74     6653.13    208.28 o 
   3   2   8    10813.70    10504.22    162.64 o 
   4   2   8     2207.43     2276.00     58.56 o 
   5   2   8      164.81       84.09     43.67 o 
   6   2   8     2136.86     2001.06     75.41 o 
   7   2   8        7.73      119.82     69.70 o 
   8   2   8     1174.63     1204.03     89.32 o 
   9   2   8      719.01      972.89    169.54 o 
   1   3   8     4137.19     4339.69    207.79 o 
   2   3   8       90.23       84.41     40.26 o 
   3   3   8      954.67      960.62     65.96 o 
   4   3   8      403.33      440.44     46.11 o 
   5   3   8     2377.72     2378.77     69.50 o 
   6   3   8      393.49      430.81     60.54 o 
   7   3   8      598.76      653.87     75.02 o 
   8   3   8      480.03      715.76     88.95 o 
   9   3   8      166.15      640.20    135.79 o 
   0   4   8      577.46      796.75    196.02 o 
   1   4   8     1946.82     2127.01    153.58 o 
   2   4   8      251.15      390.11     64.96 o 
   3   4   8    15577.79    14371.65    403.64 o 
   4   4   8       25.59       69.99     61.85 o 
   5   4   8       42.72       15.33     47.50 o 
   6   4   8      775.71      754.94     66.77 o 
   7   4   8      382.95      383.31     72.04 o 
   8   4   8      133.46      322.62     82.15 o 
   9   4   8      554.66      787.47    105.89 o 
   1   5   8    19187.98    19695.23    783.56 o 
   2   5   8      204.03      234.83     88.32 o 
   3   5   8     3892.28     3810.41    137.62 o 
   4   5   8     1572.14     1442.20     44.80 o 
   5   5   8     1143.35     1085.59     60.76 o 
   6   5   8     1672.06     1626.72     69.12 o 
   7   5   8     3855.25     3454.90    115.56 o 
   8   5   8        7.16      130.64     84.59 o 
   9   5   8      791.30      961.99    107.14 o 
   0   6   8     6016.33     7113.58    294.28 o 
   1   6   8     6202.42     6180.34    332.11 o 
   2   6   8     1723.15     1784.39    165.58 o 
   3   6   8    11639.30    10676.36    763.65 o 
   4   6   8        0.78       20.33     56.28 o 
   5   6   8       44.39      106.35     66.55 o 
   6   6   8     1198.41     1169.09     74.01 o 
   7   6   8      757.51      820.48     81.64 o 
   8   6   8      409.02      588.43     84.11 o 
   1   7   8     5421.63     5641.73    287.98 o 
   2   7   8     1347.93     1214.74     94.77 o 
   3   7   8       55.12        9.27     44.42 o 
   4   7   8      311.71      386.46     58.67 o 
   5   7   8     5939.69     5102.83    265.05 o 
   6   7   8        0.72      148.79     75.09 o 
   7   7   8       25.12      191.90     79.85 o 
   8   7   8      602.17      842.37    121.42 o 
   0   8   8     4155.36     4821.07    798.97 o 
   1   8   8     5764.51     5952.96    293.21 o 
   2   8   8     4847.25     4398.50    321.24 o 
   3   8   8        4.90        8.45     54.13 o 
   4   8   8     4270.15     3855.58    243.95 o 
   5   8   8       22.08       88.55     67.86 o 
   6   8   8      225.48      385.38     78.67 o 
   7   8   8     2227.05     1898.88    197.08 o 
   8   8   8      101.96      238.22     97.66 o 
   1   9   8       34.13      -18.11     52.84 o 
   2   9   8       67.90       34.82     58.81 o 
   3   9   8      540.42      411.46     81.04 o 
   4   9   8      565.13      594.29     84.24 o 
   5   9   8       45.17      178.37     86.25 o 
   6   9   8       74.41      277.18    107.68 o 
   7   9   8        2.14      159.68    111.46 o 
   0  10   8     1908.46     1944.71    101.36 o 
   1  10   8     7044.94     6813.00    454.31 o 
   2  10   8     4238.93     3369.10    485.09 o 
   3  10   8        0.57        5.62     70.89 o 
   4  10   8     2164.99     1970.53    347.01 o 
   5  10   8      767.13      856.25    123.50 o 
   6  10   8       52.70      183.90     95.78 o 
   7  10   8      546.52      716.64    111.66 o 
   1  11   8     8287.52     7442.66    961.12 o 
   2  11   8      237.41      266.79     70.95 o 
   3  11   8      191.63      193.09     80.48 o 
   4  11   8        0.54      120.59     83.48 o 
   5  11   8     1961.60     1651.00    160.80 o 
   6  11   8       21.84      100.94     98.00 o 
   0  12   8     1175.18      979.65    203.26 o 
   1  12   8      682.90      557.84    164.48 o 
   2  12   8      116.96      143.10     79.92 o 
   3  12   8     9048.64     9508.32   1343.28 o 
   4  12   8       18.72      210.94     96.86 o 
   5  12   8       53.16      151.79     87.43 o 
   6  12   8      363.77      392.94    108.70 o 
   1  13   8     1539.23     1580.67    250.83 o 
   2  13   8        8.43      143.65     84.22 o 
   3  13   8      628.28      626.98    110.51 o 
   4  13   8      185.51      326.49    126.24 o 
   5  13   8      476.19      630.91    129.09 o 
   0  14   8        3.61     -233.49    196.86 o 
   1  14   8      492.63      690.20    435.20 o 
   2  14   8       68.44      159.65     95.65 o 
   3  14   8       38.79       86.14     96.33 o 
   4  14   8        0.10      164.42    109.92 o 
   1  15   8        0.62     -141.92    183.13 o 
   2  15   8       14.59      134.69    134.47 o 
   1   1   9      688.85      667.71     65.29 o 
   2   1   9     1353.40     1415.79     43.86 o 
   3   1   9      371.70      423.02     51.81 o 
   4   1   9     6733.68     6362.32    113.87 o 
   5   1   9     4505.64     4271.34     97.80 o 
   6   1   9      310.54      340.65     51.64 o 
   7   1   9      408.17      392.04     72.35 o 
   8   1   9      171.98      313.24    100.96 o 
   9   1   9       59.75      342.68    109.87 o 
   0   2   9    43872.38    43813.49   1051.13 o 
   1   2   9    20537.37    20427.82    521.49 o 
   2   2   9      770.79      856.54     63.11 o 
   3   2   9      493.97      476.49     55.96 o 
   4   2   9       36.68       80.68     43.78 o 
   5   2   9     1224.39     1268.93     50.27 o 
   6   2   9     9266.90     8559.90    160.58 o 
   7   2   9     1135.16     1118.39     90.31 o 
   8   2   9      138.61      250.74     80.68 o 
   9   2   9      299.58      542.45    118.94 o 
   1   3   9     6671.93     6643.46    204.52 o 
   2   3   9    12930.24    11381.49    402.68 o 
   3   3   9     3734.53     3871.76    117.10 o 
   4   3   9     1509.85     1388.90     49.68 o 
   5   3   9      232.12      235.31     44.82 o 
   6   3   9      587.18      562.24     86.43 o 
   7   3   9     1639.14     1478.52    139.09 o 
   8   3   9     2737.56     2651.02    147.20 o 
   9   3   9      291.64      587.18    140.75 o 
   0   4   9      388.79      468.09    170.70 o 
   1   4   9     2638.44     2617.35    127.48 o 
   2   4   9    21132.37    19362.51   1104.69 o 
   3   4   9    13510.83    11968.18    358.48 o 
   4   4   9    19781.62    17693.47    425.12 o 
   5   4   9      686.09      675.70     49.82 o 
   6   4   9       41.09      118.18     59.78 o 
   7   4   9      208.68      200.71     68.13 o 
   8   4   9      190.54      386.71     87.38 o 
   9   4   9      403.30      613.75    104.38 o 
   1   5   9     1159.86     1027.53    119.93 o 
   2   5   9     3205.68     2987.10    234.74 o 
   3   5   9      306.60      424.38     76.54 o 
   4   5   9     1841.45     1848.76     49.39 o 
   5   5   9      133.08      143.37     63.54 o 
   6   5   9      703.35      678.59     68.82 o 
   7   5   9      201.21      255.92     68.66 o 
   8   5   9      658.67      684.92     87.24 o 
   0   6   9     5156.61     5350.73    163.37 o 
   1   6   9     4592.25     4528.31    200.82 o 
   2   6   9     7422.45     6705.11    447.34 o 
   3   6   9     4706.00     4175.97    292.17 o 
   4   6   9     1401.60     1424.52    133.43 o 
   5   6   9     1614.46     1495.78     93.84 o 
   6   6   9      809.28      777.32     75.10 o 
   7   6   9      123.16      231.51     75.59 o 
   8   6   9      370.95      639.89     93.55 o 
   1   7   9      703.23      721.32     72.74 o 
   2   7   9     3334.70     2966.24    271.50 o 
   3   7   9     1973.58     1589.43    150.10 o 
   4   7   9     1520.37     1749.94    238.20 o 
   5   7   9      258.63      443.13    124.09 o 
   6   7   9       16.04      206.55    114.13 o 
   7   7   9      444.64      441.23     92.46 o 
   8   7   9      912.46      921.25    133.31 o 
   0   8   9    11928.65    11359.06    865.14 o 
   1   8   9     8611.73     7945.83    557.24 o 
   2   8   9      740.05      721.39     80.39 o 
   3   8   9        3.64      127.07     79.65 o 
   4   8   9     1493.45     1375.70    113.26 o 
   5   8   9       51.48      196.81     95.45 o 
   6   8   9     2617.30     2213.51    235.47 o 
   7   8   9      955.10      935.02    112.35 o 
   8   8   9       20.35      328.34    127.71 o 
   1   9   9     2322.41     2161.95    148.98 o 
   2   9   9     3784.11     3212.87    500.70 o 
   3   9   9      507.71      412.99    110.48 o 
   4   9   9     3989.21     3094.88    464.06 o 
   5   9   9     2658.86     2213.82    241.25 o 
   6   9   9      268.26      388.53    103.16 o 
   7   9   9      118.02      327.97    112.66 o 
   0  10   9     3921.57     4173.56    158.94 o 
   1  10   9     1393.69     1379.69    110.18 o 
   2  10   9      124.34      180.39     68.22 o 
   3  10   9     1718.06     1406.31    277.07 o 
   4  10   9       24.21      142.62     84.15 o 
   5  10   9       49.53      204.02     99.83 o 
   6  10   9     2027.68     1862.55    227.97 o 
   7  10   9      438.97      564.06    122.59 o 
   1  11   9      330.33      342.38    134.14 o 
   2  11   9      319.70      378.00    124.30 o 
   3  11   9      801.92      754.11    153.01 o 
   4  11   9       58.95      155.48     87.11 o 
   5  11   9        2.84      182.74     94.87 o 
   6  11   9       90.45      292.06    107.46 o 
   0  12   9      634.42      237.99    183.90 o 
   1  12   9      448.80      282.21    112.90 o 
   2  12   9      713.36      701.37    157.65 o 
   3  12   9      283.41      342.82     88.33 o 
   4  12   9     1338.42     1307.53    254.81 o 
   5  12   9      196.09      339.15     99.93 o 
   1  13   9       50.81       80.32    103.10 o 
   2  13   9       69.28      212.97     90.09 o 
   3  13   9      461.48      352.60    127.80 o 
   4  13   9       77.38      193.28    100.42 o 
   5  13   9        7.87       98.52    110.90 o 
   0  14   9      404.04      216.81    174.06 o 
   1  14   9        5.07       97.05    141.43 o 
   2  14   9     1520.89     1427.07    278.26 o 
   3  14   9     1168.73      968.44    183.82 o 
   1  15   9       96.14     -122.10    199.94 o 
   2  15   9     1222.80      946.79    604.44 o 
   0   0  10    27452.32    23759.59    540.86 o 
   1   0  10     1676.36     1639.43     75.71 o 
   2   0  10     3531.50     3366.40     75.40 o 
   3   0  10    48182.98    50342.79    950.78 o 
   4   0  10       12.65      187.14     63.25 o 
   5   0  10     1423.21     1140.80     68.39 o 
   6   0  10     8966.88     8128.22    203.60 o 
   7   0  10      122.80      159.68     98.42 o 
   8   0  10      820.00      854.25    148.21 o 
   9   0  10     1094.52     1116.08    165.46 o 
   1   1  10    10464.80    10457.27    385.48 o 
   2   1  10     6417.86     6789.82    139.71 o 
   3   1  10      360.37      387.23     47.38 o 
   4   1  10     4120.78     4186.04     76.99 o 
   5   1  10     4457.18     4195.44     88.90 o 
   6   1  10     1126.01     1063.25     56.70 o 
   7   1  10     1271.07     1257.78     75.07 o 
   8   1  10      459.24      540.34    100.96 o 
   9   1  10      460.86      690.46    110.52 o 
   0   2  10      578.33      888.72    126.47 o 
   1   2  10    16063.46    15032.58    606.61 o 
   2   2  10    10947.60    10891.09    233.52 o 
   3   2  10       60.50      210.41     58.91 o 
   4   2  10     8464.67     8289.46    208.72 o 
   5   2  10     5070.61     4854.13    127.93 o 
   6   2  10       34.24      100.06     56.56 o 
   7   2  10     2457.72     2109.73     80.52 o 
   8   2  10       65.76      204.53     83.60 o 
   9   2  10       17.62      336.60    112.18 o 
   1   3  10     1338.79     1558.11    120.14 o 
   2   3  10     1494.74     1599.54    118.20 o 
   3   3  10      579.75      518.25    109.03 o 
   4   3  10      158.75      192.58     68.74 o 
   5   3  10     1172.01     1063.71     51.21 o 
   6   3  10        1.82      -44.94     63.04 o 
   7   3  10      286.94      370.50     74.16 o 
   8   3  10      226.38      472.13     83.62 o 
   9   3  10      206.36      505.56    178.00 o 
   0   4  10      557.30      695.27    145.16 o 
   1   4  10      757.54      687.00     60.16 o 
   2   4  10     1472.93     1714.98    256.04 o 
   3   4  10      821.39      787.84     74.65 o 
   4   4  10     1247.95     1184.02     89.35 o 
   5   4  10     1576.58     1507.83     57.72 o 
   6   4  10     1207.35     1158.22     71.44 o 
   7   4  10      616.45      725.90     76.22 o 
   8   4  10       21.22      171.59     85.21 o 
   1   5  10     2286.54     2230.61    153.13 o 
   2   5  10     7533.31     6828.15    453.21 o 
   3   5  10      944.68      919.09    117.89 o 
   4   5  10     1540.22     1416.10     75.19 o 
   5   5  10     7287.75     6412.39    196.91 o 
   6   5  10      605.27      560.91     66.46 o 
   7   5  10      108.35      201.97     70.68 o 
   8   5  10     2383.38     2210.05     94.54 o 
   0   6  10     2353.34     2453.95    113.47 o 
   1   6  10     4011.37     3956.59    327.74 o 
   2   6  10     5305.69     4647.90    465.07 o 
   3   6  10      623.04      603.91     81.79 o 
   4   6  10     7847.43     7169.10    723.21 o 
   5   6  10     1292.04     1419.46    159.47 o 
   6   6  10      888.17      784.46     78.93 o 
   7   6  10     1172.55     1047.10    113.95 o 
   8   6  10        9.63      227.38    115.41 o 
   1   7  10     2418.72     2338.76    168.03 o 
   2   7  10     2576.22     2364.71    172.15 o 
   3   7  10      256.30      137.25     75.30 o 
   4   7  10     2331.37     2042.59    211.39 o 
   5   7  10      295.28      438.63     96.10 o 
   6   7  10      477.93      489.88     95.16 o 
   7   7  10     1467.42     1228.41    120.16 o 
   8   7  10      141.13      204.18    160.01 o 
   0   8  10     5582.78     5839.14    129.72 o 
   1   8  10     1889.73     1867.45    123.13 o 
   2   8  10     1921.68     1772.33    169.50 o 
   3   8  10     7207.90     6592.85   1262.81 o 
   4   8  10      609.41      644.67    133.05 o 
   5   8  10      479.08      540.55     96.89 o 
   6   8  10     1146.47      988.97    107.47 o 
   7   8  10       22.81      124.92    111.75 o 
   1   9  10      224.65      198.58     60.87 o 
   2   9  10        7.89       17.66     64.76 o 
   3   9  10        0.61       78.87     82.60 o 
   4   9  10       61.59      211.14     99.41 o 
   5   9  10      140.96      178.69     93.75 o 
   6   9  10        2.22       60.56     96.26 o 
   7   9  10      220.06      268.28    109.31 o 
   0  10  10     1370.78     1601.51    236.66 o 
   1  10  10     2870.16     2791.44    154.88 o 
   2  10  10     1133.86     1097.83    221.90 o 
   3  10  10     2696.31     2258.48    460.37 o 
   4  10  10       68.86       94.19     89.80 o 
   5  10  10      290.44      362.95     98.08 o 
   6  10  10     1381.73     1326.23    175.82 o 
   1  11  10      714.80      735.54    159.70 o 
   2  11  10      356.02      376.63     95.13 o 
   3  11  10       46.20       55.48     92.76 o 
   4  11  10      956.55      799.12    136.14 o 
   5  11  10      845.53      864.74    133.24 o 
   6  11  10      180.00      308.27    114.58 o 
   0  12  10      548.59      350.68    227.56 o 
   1  12  10     1762.73     1631.62    221.91 o 
   2  12  10      968.42      791.30    134.22 o 
   3  12  10      386.16      365.53    106.20 o 
   4  12  10      730.57      729.77    143.02 o 
   5  12  10      995.69      901.50    162.23 o 
   1  13  10       20.27      116.05    101.02 o 
   2  13  10      438.90      362.14    146.42 o 
   3  13  10      170.83      215.13     87.23 o 
   4  13  10       32.92       94.16     97.68 o 
   0  14  10        2.22      -54.17    203.73 o 
   1  14  10       94.07      218.31    312.50 o 
   2  14  10       90.18      137.57    104.45 o 
   3  14  10       11.70      209.26    105.89 o 
   1  15  10        7.70     -278.51    218.99 o 
   1   1  11    12959.18    12338.01    586.41 o 
   2   1  11      855.30      976.90     83.54 o 
   3   1  11     2566.83     2638.74     71.61 o 
   4   1  11      334.67      357.53     62.08 o 
   5   1  11      301.00      347.50     49.85 o 
   6   1  11       26.23       22.33     53.30 o 
   7   1  11     2934.01     2644.18    101.74 o 
   8   1  11     1065.85     1157.03    112.42 o 
   0   2  11     3266.35     3354.52    279.15 o 
   1   2  11      366.52      373.81     96.82 o 
   2   2  11     5273.25     5062.56    143.77 o 
   3   2  11    21281.42    21174.08    801.39 o 
   4   2  11     4281.46     4279.88    116.96 o 
   5   2  11      420.91      390.54     49.30 o 
   6   2  11      562.08      548.54     61.72 o 
   7   2  11     2179.64     1940.19     81.11 o 
   8   2  11     1309.09     1367.76     90.18 o 
   1   3  11     3835.76     3813.15    202.91 o 
   2   3  11     4805.47     4272.27    211.98 o 
   3   3  11       44.86       86.86     99.37 o 
   4   3  11     1329.30     1280.46     67.63 o 
   5   3  11     9037.22     8618.89    318.91 o 
   6   3  11       33.27       70.88     68.61 o 
   7   3  11       42.30      125.33     76.45 o 
   8   3  11      471.73      595.60     86.74 o 
   0   4  11     9300.64    10221.66    149.26 o 
   1   4  11    15579.05    15921.05    484.97 o 
   2   4  11     2652.30     2231.88    201.21 o 
   3   4  11       16.20       53.91     83.99 o 
   4   4  11      610.97      630.12     77.37 o 
   5   4  11     2449.16     2212.22     62.84 o 
   6   4  11     4311.85     4060.64    126.56 o 
   7   4  11     2501.27     2248.00     81.73 o 
   8   4  11       41.59      174.10     89.23 o 
   1   5  11     1168.35     1237.01     68.05 o 
   2   5  11      861.72     1010.95    147.69 o 
   3   5  11      241.11      231.96     55.42 o 
   4   5  11     2716.80     2370.01    125.38 o 
   5   5  11     1358.28     1415.03     99.63 o 
   6   5  11        5.15       90.04    100.37 o 
   7   5  11      132.47      186.98    102.18 o 
   8   5  11      240.38      337.86    105.58 o 
   0   6  11      316.22      454.24    184.38 o 
   1   6  11     4586.20     4750.45    277.83 o 
   2   6  11     3961.37     3672.48    352.26 o 
   3   6  11     4375.47     4108.15    403.31 o 
   4   6  11     1065.18      978.42    103.76 o 
   5   6  11     2421.38     2270.06    148.87 o 
   6   6  11      152.70      273.46    109.91 o 
   7   6  11        6.98        8.04    117.96 o 
   8   6  11      351.14      492.15    135.98 o 
   1   7  11      341.03      460.96     56.56 o 
   2   7  11      391.40      479.26    126.65 o 
   3   7  11      329.02      202.63     63.06 o 
   4   7  11      636.01      660.82    109.42 o 
   5   7  11      969.95      960.18    129.38 o 
   6   7  11       51.54       98.42     95.55 o 
   7   7  11       20.43      119.49    111.05 o 
   0   8  11     2144.19     2183.11    104.54 o 
   1   8  11       75.90       71.99     55.72 o 
   2   8  11       73.15       79.66     78.63 o 
   3   8  11     7813.24     6512.83   1348.86 o 
   4   8  11     1150.75     1092.58    169.09 o 
   5   8  11        2.00       72.00     93.20 o 
   6   8  11      114.51      234.81    105.44 o 
   7   8  11      343.04      509.92    116.61 o 
   1   9  11     5751.29     5303.22    263.50 o 
   2   9  11     2528.78     2258.52    258.51 o 
   3   9  11      390.57      385.14     81.18 o 
   4   9  11       41.16       74.58     91.22 o 
   5   9  11      825.27      804.21    191.79 o 
   6   9  11        3.02       17.91     96.74 o 
   7   9  11     1440.67     1333.29    300.21 o 
   0  10  11      326.26      535.54    107.85 o 
   1  10  11      860.47      859.19     73.92 o 
   2  10  11     1152.05     1158.26    225.30 o 
   3  10  11     1231.37      983.76    158.36 o 
   4  10  11      817.77      707.36    102.35 o 
   5  10  11        0.05       58.11     94.27 o 
   6  10  11       90.67      110.08    118.21 o 
   1  11  11       36.40      -18.34     76.98 o 
   2  11  11      117.24      194.26     95.07 o 
   3  11  11        7.42      -10.53     73.36 o 
   4  11  11       79.14      256.23     86.69 o 
   5  11  11      594.03      611.23    109.87 o 
   6  11  11      120.86      223.92    122.83 o 
   0  12  11     1304.85     1200.25    160.90 o 
   1  12  11      130.34      171.16    104.10 o 
   2  12  11      543.53      507.81    136.23 o 
   3  12  11      710.82      548.77    155.61 o 
   4  12  11      231.01      317.09    135.02 o 
   5  12  11      137.68      117.77    119.92 o 
   1  13  11      403.08      405.01    162.58 o 
   2  13  11       12.79       85.49    118.51 o 
   3  13  11        3.61      106.80    161.15 o 
   4  13  11       13.00       99.85    134.55 o 
   0  14  11     1654.77     1011.56    195.74 o 
   1  14  11     1734.00     1878.66    714.96 o 
   2  14  11      294.32      255.32    202.13 o 
   0   0  12       58.35       59.57    175.14 o 
   1   0  12    16947.45    18326.85   1559.39 o 
   2   0  12    11721.10    12153.12   1033.54 o 
   3   0  12     1300.24     1459.48    154.80 o 
   4   0  12     9930.45     9850.45    246.42 o 
   5   0  12     5024.62     4872.02    107.98 o 
   6   0  12      280.05      268.03     81.33 o 
   7   0  12      278.94      238.15    101.94 o 
   8   0  12      133.23      300.00    151.78 o 
   1   1  12       20.37      -76.49     69.50 o 
   2   1  12     6516.79     6179.66    398.25 o 
   3   1  12       29.39       52.83     76.45 o 
   4   1  12     2844.27     2745.99     80.59 o 
   5   1  12     1061.44     1043.50     56.35 o 
   6   1  12      353.08      342.40     58.69 o 
   7   1  12        2.50       99.75     76.87 o 
   8   1  12     1757.18     1744.00    109.89 o 
   0   2  12    24541.96    25211.61   3885.58 o 
   1   2  12     7126.60     6204.35    358.23 o 
   2   2  12      218.67      118.67     82.22 o 
   3   2  12     6283.38     6519.07    266.61 o 
   4   2  12        5.29      134.73     58.41 o 
   5   2  12     1926.33     1944.01     67.36 o 
   6   2  12     4028.45     3606.71     76.55 o 
   7   2  12        3.12       81.74     76.70 o 
   8   2  12      129.06      254.54     88.58 o 
   1   3  12     2043.95     1991.01    125.84 o 
   2   3  12       47.65       -8.72     93.68 o 
   3   3  12      698.98      610.69    113.28 o 
   4   3  12       46.95      196.35     93.20 o 
   5   3  12      430.32      397.96     67.00 o 
   6   3  12      173.27      112.99     70.19 o 
   7   3  12      719.78      796.65     85.13 o 
   8   3  12       78.28      196.58    112.53 o 
   0   4  12     8573.57     8879.17    205.74 o 
   1   4  12     1066.22     1153.29     63.73 o 
   2   4  12      906.52      925.01    155.56 o 
   3   4  12     2438.71     2299.88    259.11 o 
   4   4  12     1164.78      957.94    170.41 o 
   5   4  12        0.79      127.16     71.84 o 
   6   4  12      890.98      956.19    101.45 o 
   7   4  12       10.03      146.64     97.85 o 
   8   4  12       25.84      134.61    138.88 o 
   1   5  12     4521.33     4867.18    207.48 o 
   2   5  12     9565.28     8871.24    915.69 o 
   3   5  12      476.77      418.21     71.99 o 
   4   5  12     3864.65     3132.15    174.24 o 
   5   5  12        4.56       23.99     91.28 o 
   6   5  12     1096.43     1139.35    114.19 o 
   7   5  12     1459.32     1299.06    152.31 o 
   8   5  12     1629.87     1508.10    166.19 o 
   0   6  12    24489.16    26857.59    258.80 o 
   1   6  12       20.63      145.54     71.14 o 
   2   6  12        5.08       80.20    114.75 o 
   3   6  12     2428.87     2127.16    192.64 o 
   4   6  12      776.25      748.35     68.04 o 
   5   6  12      370.19      326.48     89.93 o 
   6   6  12     5071.08     4551.70    447.78 o 
   7   6  12       76.04      180.56    125.77 o 
   8   6  12      397.79      534.18    162.61 o 
   1   7  12      181.62      326.54     62.78 o 
   2   7  12     3662.90     3594.01    338.38 o 
   3   7  12      227.27      102.09     94.42 o 
   4   7  12      456.90      403.33     90.28 o 
   5   7  12     1949.53     1911.78    246.42 o 
   6   7  12      389.03      288.57    101.64 o 
   7   7  12       59.36       84.56    103.52 o 
   0   8  12     1164.93     1154.51    110.34 o 
   1   8  12     3803.37     3932.50    218.51 o 
   2   8  12     1499.07     1446.09    139.87 o 
   3   8  12      377.46      352.85    114.42 o 
   4   8  12     2761.05     2527.84    365.53 o 
   5   8  12     1486.21     1280.35    172.00 o 
   6   8  12      194.21      295.53    112.75 o 
   7   8  12      245.87      361.52    123.39 o 
   1   9  12        1.93      121.07     62.52 o 
   2   9  12       99.30      -15.74     74.07 o 
   3   9  12      328.40      228.03    105.03 o 
   4   9  12        4.10       85.32     96.60 o 
   5   9  12       23.28      106.52    104.85 o 
   6   9  12        0.70       82.58    107.16 o 
   0  10  12      244.19      373.69     86.35 o 
   1  10  12     1771.49     1998.20    154.76 o 
   2  10  12     1141.73     1174.63    255.64 o 
   3  10  12     1021.84     1009.06    264.83 o 
   4  10  12     1075.34      936.10    220.08 o 
   5  10  12     1170.85     1064.55    210.90 o 
   6  10  12        1.97        0.83    116.30 o 
   1  11  12        8.20       40.10     88.35 o 
   2  11  12     2514.23     2180.13    489.90 o 
   3  11  12       30.27       90.99    123.16 o 
   4  11  12      959.06      872.12    195.45 o 
   5  11  12       48.79       84.31    109.68 o 
   0  12  12     3448.00     3056.63    673.02 o 
   1  12  12      438.69      578.15    100.22 o 
   2  12  12      455.70      368.25    139.95 o 
   3  12  12     1382.16     1174.93    273.11 o 
   4  12  12      993.88      857.01    284.54 o 
   1  13  12      311.13      309.22    128.27 o 
   2  13  12     1199.68     1044.31    279.98 o 
   3  13  12       23.37      111.92    159.77 o 
   0  14  12      764.81     1035.63    240.58 o 
   1  14  12      161.14      241.20    145.97 o 
   2  14  12      204.45      351.86    286.03 o 
   1   1  13     5404.74     5379.36    394.21 o 
   2   1  13       38.95       44.23     66.07 o 
   3   1  13       63.93       62.62     73.83 o 
   4   1  13      106.39      126.85     54.95 o 
   5   1  13     5960.78     5671.17    189.04 o 
   6   1  13      222.42      236.35     58.96 o 
   7   1  13       27.00      135.63     80.09 o 
   8   1  13       42.97      312.07    125.57 o 
   0   2  13     8144.54     7417.39    890.15 o 
   1   2  13    16481.67    16026.16   1085.62 o 
   2   2  13       79.94       81.94     63.90 o 
   3   2  13     2400.87     2419.22    142.10 o 
   4   2  13      890.96     1080.98    100.07 o 
   5   2  13     1691.25     1753.35    129.04 o 
   6   2  13      503.32      599.07     74.68 o 
   7   2  13     3534.71     3180.90    161.33 o 
   8   2  13        0.99       24.69    107.61 o 
   1   3  13     8414.81     8234.03    333.19 o 
   2   3  13      143.51       63.49    120.53 o 
   3   3  13     1068.41     1065.20    188.63 o 
   4   3  13       87.59      175.05     72.30 o 
   5   3  13     2833.19     2798.59    300.47 o 
   6   3  13      318.69      326.38     82.66 o 
   7   3  13      761.48      705.28    101.33 o 
   8   3  13        1.90      142.65    110.14 o 
   0   4  13     4042.55     4494.34    213.01 o 
   1   4  13     1656.09     1771.95     79.84 o 
   2   4  13     1021.39      869.72    167.47 o 
   3   4  13    21185.24    18065.33   1065.84 o 
   4   4  13      417.11      426.75    142.79 o 
   5   4  13     2533.04     2203.96    135.54 o 
   6   4  13      726.61      527.84    147.82 o 
   7   4  13       34.78      169.41    106.72 o 
   8   4  13      359.85      674.37    113.76 o 
   1   5  13     1876.50     2095.73    129.22 o 
   2   5  13        3.37      -37.89     91.44 o 
   3   5  13      587.84      609.20    167.54 o 
   4   5  13       21.91       53.58    145.60 o 
   5   5  13      815.41      666.96    105.57 o 
   6   5  13      167.35       76.41    103.86 o 
   7   5  13       13.61       -3.57    154.43 o 
   8   5  13        0.90      242.11    248.67 o 
   0   6  13     1589.96     1812.03    124.07 o 
   1   6  13     6265.57     6782.36    252.47 o 
   2   6  13      389.91      467.59    116.18 o 
   3   6  13     2942.85     2620.09    393.70 o 
   4   6  13      173.56      172.08     83.17 o 
   5   6  13      928.94      846.35    113.15 o 
   6   6  13      219.98      282.94    118.77 o 
   7   6  13      482.34      464.29    117.91 o 
   1   7  13     1691.76     1906.91    105.28 o 
   2   7  13        6.75       49.09    108.68 o 
   3   7  13      230.39       45.41    118.33 o 
   4   7  13       88.10      -49.34    167.34 o 
   5   7  13      223.67      202.15    111.04 o 
   6   7  13      712.39      562.33    121.77 o 
   7   7  13      887.69      791.29    227.74 o 
   0   8  13        4.09       86.20     94.05 o 
   1   8  13     4381.07     4884.80    253.39 o 
   2   8  13       10.35      137.30     72.95 o 
   3   8  13     3048.05     2274.02    353.04 o 
   4   8  13      155.83      152.40     96.02 o 
   5   8  13     1578.67     1395.55    306.73 o 
   6   8  13        7.17      148.35    107.96 o 
   7   8  13     1177.47     1042.68    242.70 o 
   1   9  13     3458.58     3663.99    217.89 o 
   2   9  13       16.30       46.38     69.31 o 
   3   9  13       36.65       69.38     92.44 o 
   4   9  13        8.22       57.94     97.34 o 
   5   9  13     5913.92     4575.34    798.15 o 
   6   9  13        1.80       56.60    121.36 o 
   0  10  13     1716.32     1764.43    117.60 o 
   1  10  13     1628.65     1769.20     86.71 o 
   2  10  13       17.62      -12.04    109.57 o 
   3  10  13     1191.63     1089.45    336.77 o 
   4  10  13       87.20      -12.48     90.52 o 
   5  10  13        1.12      -20.81    114.42 o 
   6  10  13      546.85      517.08    211.96 o 
   1  11  13      626.98      768.26     91.38 o 
   2  11  13       27.53        4.28    123.85 o 
   3  11  13      571.86      483.30    156.78 o 
   4  11  13      125.42       59.08    106.94 o 
   5  11  13        5.02      142.37    114.60 o 
   0  12  13     1014.75     1151.38    148.18 o 
   1  12  13      526.20      588.81    139.32 o 
   2  12  13      180.98      119.45     97.23 o 
   3  12  13      316.67      251.14    139.25 o 
   4  12  13      322.64      323.14    194.97 o 
   1  13  13      283.55      272.90    111.79 o 
   2  13  13        0.77      160.69    127.58 o 
   3  13  13       31.77       32.31    130.51 o 
   0  14  13      119.32      520.46    215.97 o 
   0   0  14    11865.04    11609.40    142.32 o 
   1   0  14    13613.50    13077.90   1821.37 o 
   2   0  14       24.62      215.13    121.38 o 
   3   0  14     3823.51     4099.92    535.81 o 
   4   0  14      873.63      936.99     78.08 o 
   5   0  14       25.57      -50.98    116.70 o 
   6   0  14     6112.60     5680.04    292.02 o 
   7   0  14     1901.65     1578.38    156.43 o 
   1   1  14      606.77      383.61    109.99 o 
   2   1  14     5952.64     6274.48    671.27 o 
   3   1  14      362.95      554.58     89.46 o 
   4   1  14     1863.37     2047.97    196.23 o 
   5   1  14      875.81      974.85    103.98 o 
   6   1  14      314.87      303.25     71.57 o 
   7   1  14      279.67      319.45     94.55 o 
   8   1  14     1345.69     1234.57    167.70 o 
   0   2  14     1660.17     1970.14    213.13 o 
   1   2  14     2582.57     2420.86    269.77 o 
   2   2  14      512.94      647.79    182.62 o 
   3   2  14     5365.05     5566.43    565.65 o 
   4   2  14     2519.02     2683.96    296.48 o 
   5   2  14     1116.85     1340.04    164.88 o 
   6   2  14      133.61      206.42     74.80 o 
   7   2  14      398.59      503.90    106.68 o 
   8   2  14      301.25      389.91    181.86 o 
   1   3  14       52.11       28.93    103.24 o 
   2   3  14      136.38       60.95    148.17 o 
   3   3  14      681.87      674.17    154.96 o 
   4   3  14       19.62       82.27     82.12 o 
   5   3  14     1172.29     1303.98    153.10 o 
   6   3  14        0.90       -9.93    113.84 o 
   7   3  14      271.34      453.72    102.91 o 
   8   3  14        0.15      117.97    109.12 o 
   0   4  14     6162.75     6978.96   1508.45 o 
   1   4  14      114.76      214.34     78.82 o 
   2   4  14       46.70      -90.48    165.62 o 
   3   4  14     1060.02      935.21    163.92 o 
   4   4  14     1031.03      948.93    154.50 o 
   5   4  14      235.42      406.23    121.96 o 
   6   4  14      873.29      944.19    166.37 o 
   7   4  14       13.13      107.47    110.73 o 
   1   5  14      109.90      108.29     66.19 o 
   2   5  14     5569.86     4935.15    470.18 o 
   3   5  14     1814.34     1662.53    311.57 o 
   4   5  14     3501.46     2759.93    348.33 o 
   5   5  14      324.59      200.04    101.59 o 
   6   5  14       26.43      -47.45    114.35 o 
   7   5  14      473.82      450.00    155.05 o 
   0   6  14     3474.33     4190.86    138.82 o 
   1   6  14       61.32      205.80     70.63 o 
   2   6  14     2790.73     2644.81    270.21 o 
   3   6  14      620.42      500.83    117.37 o 
   4   6  14     3742.01     3227.41    475.18 o 
   5   6  14      294.88      179.63    103.74 o 
   6   6  14     2110.78     1983.14    150.78 o 
   7   6  14       21.26      116.57    131.33 o 
   1   7  14        3.05      132.40     75.51 o 
   2   7  14     3451.76     3266.66    367.73 o 
   3   7  14        2.76      -48.68    108.59 o 
   4   7  14      274.94      192.78    134.14 o 
   5   7  14      514.20      334.76    114.54 o 
   6   7  14      245.55      197.94    130.49 o 
   7   7  14      477.40      611.11    230.42 o 
   0   8  14     4072.11     4398.92    283.34 o 
   1   8  14     3280.93     3697.58    103.69 o 
   2   8  14      311.38      271.73     98.17 o 
   3   8  14     1069.83     1243.76    318.90 o 
   4   8  14        1.37      -58.15    143.66 o 
   5   8  14       27.45        2.38    107.89 o 
   6   8  14      714.17      518.69    224.07 o 
   1   9  14      271.54      443.19     79.32 o 
   2   9  14        4.59       23.83     88.00 o 
   3   9  14       70.43     -101.27     90.11 o 
   4   9  14      174.06       38.87    108.30 o 
   5   9  14       14.00      -36.57    106.19 o 
   6   9  14       79.46      175.47    124.26 o 
   0  10  14     3005.39     3082.56    118.11 o 
   1  10  14     2063.07     2307.75    117.01 o 
   2  10  14        4.23       45.53    168.40 o 
   3  10  14     1520.38     1315.24    272.43 o 
   4  10  14        0.90     -100.42    140.39 o 
   5  10  14      298.17      206.18    134.55 o 
   1  11  14      202.93      250.61     90.98 o 
   2  11  14     1562.78     1560.68    378.41 o 
   3  11  14        2.78     -146.79    105.14 o 
   4  11  14     1298.44     1061.49    287.51 o 
   0  12  14     1912.16     2073.75    160.78 o 
   1  12  14      354.74      583.12    159.62 o 
   2  12  14      156.77      226.38    127.96 o 
   3  12  14      727.13      627.22    210.74 o 
   1  13  14       23.49       56.81    154.64 o 
   2  13  14      933.69      845.62    266.83 o 
   1   1  15     1360.57     1473.50    312.86 o 
   2   1  15      564.50      768.13    160.89 o 
   3   1  15      925.58     1265.99    213.44 o 
   4   1  15      325.50      519.68     83.52 o 
   5   1  15        9.77       90.23     81.74 o 
   6   1  15       75.92      183.09     81.36 o 
   7   1  15     1873.35     1947.29    327.35 o 
   0   2  15     3923.73     4024.52    496.27 o 
   1   2  15      885.00      974.63    257.88 o 
   2   2  15      151.63      -44.59    150.32 o 
   3   2  15    10878.52    11045.94   1013.80 o 
   4   2  15      117.49      138.46     86.44 o 
   5   2  15        4.29      106.70     76.72 o 
   6   2  15      912.49      905.15    138.56 o 
   7   2  15      335.13      410.06    170.78 o 
   1   3  15     3223.66     3030.09    387.54 o 
   2   3  15      510.21      306.31    210.10 o 
   3   3  15      486.63      402.60    167.25 o 
   4   3  15      175.41      243.13     72.05 o 
   5   3  15     7936.84     7992.60    819.01 o 
   6   3  15      198.06      207.84    131.63 o 
   7   3  15      550.69      516.98    183.94 o 
   0   4  15        0.51      400.02    168.92 o 
   1   4  15    11304.16    11859.79    685.35 o 
   2   4  15     1997.06     1785.71    326.86 o 
   3   4  15       91.24      -63.64    106.95 o 
   4   4  15     1315.91     1379.80    303.04 o 
   5   4  15     2615.85     2391.22    155.66 o 
   6   4  15       38.82       93.46    157.29 o 
   7   4  15     3758.34     3084.53    442.63 o 
   1   5  15      833.74      959.41     96.30 o 
   2   5  15      160.45       81.88    154.19 o 
   3   5  15       63.35      -28.07    132.39 o 
   4   5  15      176.22      233.49    134.95 o 
   5   5  15      925.19      936.25    180.88 o 
   6   5  15        2.70       96.58    262.32 o 
   7   5  15      177.97      241.55    293.48 o 
   0   6  15      101.67      521.13    145.32 o 
   1   6  15     4459.17     4973.75    313.03 o 
   2   6  15       59.36       72.39     98.66 o 
   3   6  15     2472.46     2191.46    343.83 o 
   4   6  15      448.30      287.55    117.81 o 
   5   6  15      362.65      352.72    233.37 o 
   6   6  15       66.98        2.48    140.88 o 
   7   6  15      373.99      547.81    118.05 o 
   1   7  15      871.04     1037.62     85.55 o 
   2   7  15      563.20      508.90    103.68 o 
   3   7  15        3.46      -14.51    185.35 o 
   4   7  15       71.67       10.65    238.33 o 
   5   7  15     1604.17     1239.10    231.32 o 
   6   7  15      422.54      272.75    166.40 o 
   0   8  15      938.59     1060.73    103.84 o 
   1   8  15       40.07      219.80     82.13 o 
   2   8  15      399.72      365.57     83.87 o 
   3   8  15     6453.46     5830.08   1112.76 o 
   4   8  15     1016.66      911.58    312.27 o 
   5   8  15       13.62     -172.20    157.49 o 
   6   8  15      202.12      135.00    210.31 o 
   1   9  15     1181.98     1431.58     82.87 o 
   2   9  15      697.28      593.72    164.73 o 
   3   9  15      287.49      294.78    197.15 o 
   4   9  15       89.21        1.04     98.43 o 
   5   9  15      815.47      789.39    236.47 o 
   0  10  15      616.38      988.27    117.02 o 
   1  10  15      115.20      290.50     91.69 o 
   2  10  15      472.02      462.48    158.23 o 
   3  10  15      888.28      895.22    289.72 o 
   4  10  15       90.59      -47.01    137.31 o 
   5  10  15        1.10      -58.86    231.49 o 
   1  11  15      269.25      482.98    100.74 o 
   2  11  15        6.32       11.85    148.65 o 
   3  11  15       62.65       81.37    142.52 o 
   4  11  15        0.21      -10.79    199.48 o 
   0  12  15      149.86      467.53    168.28 o 
   1  12  15      471.33      705.73    124.76 o 
   2  12  15      281.56      132.00    139.08 o 
   3  12  15      382.95      277.59    264.38 o 
   1  13  15      195.87     1046.07    502.90 o 
   0   0  16    14412.32    13745.53    338.61 o 
   1   0  16     4179.12     4281.96   1054.03 o 
   2   0  16     4241.96     4465.31   1612.56 o 
   3   0  16    12565.75    14821.85   5270.15 o 
   4   0  16     4777.41     5278.12   1788.72 o 
   5   0  16     1712.21     2035.89    429.86 o 
   6   0  16     1103.75     1017.94    279.68 o 
   7   0  16        1.36       83.93    141.16 o 
   1   1  16     1276.84     1331.08    357.98 o 
   2   1  16     8362.06     9532.58   1638.75 o 
   3   1  16       11.70      151.23     81.82 o 
   4   1  16     2195.25     2447.94    371.05 o 
   5   1  16      731.80     1016.37    223.36 o 
   6   1  16      260.00      374.57     91.95 o 
   7   1  16      136.46      234.36    159.12 o 
   0   2  16     4465.30     4842.58   1412.41 o 
   1   2  16     4574.12     5259.58    934.62 o 
   2   2  16       20.18       14.69    176.75 o 
   3   2  16      533.75      819.59    106.92 o 
   4   2  16      266.24      407.24     89.13 o 
   5   2  16     2018.79     2303.21    437.03 o 
   6   2  16      462.14      560.15    146.97 o 
   7   2  16     1450.34     1369.63    257.22 o 
   1   3  16        1.37       26.41     93.94 o 
   2   3  16       16.32      -67.32    163.99 o 
   3   3  16      343.55       68.26    163.88 o 
   4   3  16        2.29      100.26     77.94 o 
   5   3  16      248.26      275.54    107.17 o 
   6   3  16       44.69      186.17    132.80 o 
   7   3  16      118.37      326.96    263.66 o 
   0   4  16      273.12      631.65    233.82 o 
   1   4  16      592.15      758.61    117.26 o 
   2   4  16       57.51     -129.65    183.94 o 
   3   4  16      540.71      392.37    190.52 o 
   4   4  16      249.74       63.03    178.72 o 
   5   4  16      249.02      262.97    143.10 o 
   6   4  16       46.46       -5.55    224.51 o 
   7   4  16      545.49      393.14    264.93 o 
   1   5  16     1817.41     2032.98    213.63 o 
   2   5  16     1507.36     1347.62    225.70 o 
   3   5  16      389.46      139.49    177.53 o 
   4   5  16      352.37      204.40    152.17 o 
   5   5  16     2987.36     2865.48    412.50 o 
   6   5  16      145.15      148.15    143.16 o 
   7   5  16       87.03        8.63    238.27 o 
   0   6  16     5841.35     6970.92    727.04 o 
   1   6  16     2119.19     2483.27    169.63 o 
   2   6  16       53.67      -61.89     86.98 o 
   3   6  16       89.91      -38.64    132.73 o 
   4   6  16       68.46        9.23    121.16 o 
   5   6  16      282.14      191.28    228.20 o 
   6   6  16     1347.21     1286.70    360.38 o 
   1   7  16      295.23      485.11     87.05 o 
   2   7  16     1928.38     1979.21    188.71 o 
   3   7  16      115.42       26.31    160.05 o 
   4   7  16      630.44      757.15    249.39 o 
   5   7  16       36.83       -3.48    263.41 o 
   6   7  16      368.46      368.79    343.10 o 
   0   8  16     1356.15     1819.33    114.02 o 
   1   8  16     2106.34     2394.76    134.30 o 
   2   8  16      797.15      797.73    112.49 o 
   3   8  16     2359.38     2246.96    467.03 o 
   4   8  16     1189.15     1146.09    247.18 o 
   5   8  16      455.05      557.60    349.04 o 
   1   9  16        4.85       61.28     84.47 o 
   2   9  16      323.78      246.67    126.13 o 
   3   9  16        3.22      -57.34    164.95 o 
   4   9  16        4.37       41.52    254.05 o 
   5   9  16        0.07     -107.35    206.59 o 
   0  10  16      448.25      812.96    117.06 o 
   1  10  16     1006.00     1325.35    107.66 o 
   2  10  16      216.91      228.60    181.78 o 
   3  10  16     2391.75     2189.05    544.19 o 
   4  10  16       51.36       58.93    288.27 o 
   1  11  16      714.70      801.15    102.74 o 
   2  11  16      592.33      554.47    291.36 o 
   3  11  16      116.55      334.28    169.47 o 
   0  12  16      126.52      650.57    352.57 o 
   1  12  16      975.35     1118.67    133.10 o 
   2  12  16       81.67      183.19    183.63 o 
   1   1  17       49.27     -239.13    161.83 o 
   2   1  17      780.78     1109.62    334.43 o 
   3   1  17      427.25      701.24    253.47 o 
   4   1  17      503.46      636.06    163.67 o 
   5   1  17      682.71      957.59    167.45 o 
   6   1  17      835.34     1031.42    206.50 o 
   7   1  17      148.51      234.02    201.09 o 
   0   2  17     6953.15     7470.71   1618.88 o 
   1   2  17     3493.82     4055.62    834.29 o 
   2   2  17      335.37      249.52    299.25 o 
   3   2  17        1.36       46.44     91.33 o 
   4   2  17     2928.41     3246.36    580.85 o 
   5   2  17     1237.36     1486.05    281.97 o 
   6   2  17      332.62      388.90    156.62 o 
   7   2  17      250.86      330.11    143.71 o 
   1   3  17     4969.47     5582.84    964.93 o 
   2   3  17     6134.68     6333.69    935.08 o 
   3   3  17       64.44        7.79    160.48 o 
   4   3  17       10.25       42.63    105.73 o 
   5   3  17      510.07      568.80    103.90 o 
   6   3  17      220.08      280.87    138.55 o 
   7   3  17      988.65     1339.56    575.24 o 
   0   4  17     1625.46     2620.19    517.79 o 
   1   4  17      302.46      504.71    191.42 o 
   2   4  17      398.12      127.86    217.17 o 
   3   4  17    10516.18     9982.87    776.92 o 
   4   4  17     1294.90      994.39    212.11 o 
   5   4  17      381.58      391.96    155.72 o 
   6   4  17      463.15      614.44    177.51 o 
   1   5  17      733.93      848.89    160.82 o 
   2   5  17      841.26      809.84    209.18 o 
   3   5  17      129.04     -105.20    167.87 o 
   4   5  17      165.30       93.57    192.67 o 
   5   5  17      177.01      142.91    313.32 o 
   6   5  17      562.12      332.48    316.67 o 
   0   6  17      394.89      874.37    192.50 o 
   1   6  17     2288.86     2898.71    304.03 o 
   2   6  17        5.50     -138.34     92.23 o 
   3   6  17     1707.50     1567.33    318.34 o 
   4   6  17      343.77      170.38    185.88 o 
   5   6  17      634.39      501.65    294.48 o 
   6   6  17       59.15      179.96    162.80 o 
   1   7  17      684.29      800.29    113.41 o 
   2   7  17      338.83      276.32    163.98 o 
   3   7  17      110.26      -99.17    139.12 o 
   4   7  17      590.47      555.95    287.25 o 
   5   7  17        0.64      150.27    182.36 o 
   0   8  17     3721.38     4318.62    301.51 o 
   1   8  17     1539.54     1996.98    150.45 o 
   2   8  17        0.42     -108.81     80.72 o 
   3   8  17       50.19       44.77    125.96 o 
   4   8  17      152.14       76.37    230.60 o 
   5   8  17      517.86      330.35    399.39 o 
   1   9  17      275.17      564.90     96.71 o 
   2   9  17     1213.42     1224.59    187.55 o 
   3   9  17       87.50      -22.48    122.93 o 
   4   9  17      162.17       -1.05    275.83 o 
   0  10  17      112.78      303.98    125.61 o 
   1  10  17      318.24      491.26    109.16 o 
   2  10  17      334.04      271.61    179.06 o 
   3  10  17      269.18      214.67    227.90 o 
   4  10  17      614.10      547.39    372.94 o 
   1  11  17      611.45      694.29    130.70 o 
   2  11  17       88.46      122.84    107.31 o 
   0  12  17        3.00      265.54    360.53 o 
   0   0  18      254.80     -141.22    233.58 o 
   1   0  18     9534.50    11368.11   3226.80 o 
   2   0  18      129.05      137.89    453.33 o 
   3   0  18       18.58      146.60    296.44 o 
   4   0  18        0.86       63.51    208.69 o 
   5   0  18     1886.55     2402.26    879.68 o 
   6   0  18     1941.14     2294.88    746.15 o 
   1   1  18      497.43      121.54    247.00 o 
   2   1  18       36.84      -82.15    142.74 o 
   3   1  18      141.05      169.25    233.20 o 
   4   1  18      565.87     1046.19    341.68 o 
   5   1  18     2364.77     2799.42    671.49 o 
   6   1  18       38.85       98.72    101.27 o 
   0   2  18      708.94      458.57    517.14 o 
   1   2  18     1479.55     1752.76    569.01 o 
   2   2  18        7.70     -202.55    161.35 o 
   3   2  18     3775.86     4395.26   1021.64 o 
   4   2  18       17.87      110.92     93.13 o 
   5   2  18     1009.55     1303.14    344.84 o 
   6   2  18        6.86      106.52    106.25 o 
   1   3  18      579.49      494.72    302.58 o 
   2   3  18      980.66      998.35    484.74 o 
   3   3  18      158.24       -8.96    169.86 o 
   4   3  18       32.93       15.25     91.99 o 
   5   3  18      170.31      177.38    138.77 o 
   6   3  18       21.74       24.31    149.19 o 
   0   4  18      550.92      643.36    625.05 o 
   1   4  18        8.40      147.68    182.09 o 
   2   4  18        1.64     -108.65    200.06 o 
   3   4  18     1973.20     1893.85    366.11 o 
   4   4  18        0.28      -63.11    168.83 o 
   5   4  18        2.62       73.38    101.23 o 
   6   4  18      190.20      172.70    229.34 o 
   1   5  18     3823.11     4284.54    671.22 o 
   2   5  18        3.62      -17.05    198.97 o 
   3   5  18      690.60      450.69    303.15 o 
   4   5  18      794.79      833.32    264.12 o 
   5   5  18      979.78     1024.72    162.14 o 
   6   5  18       95.92      101.44    141.44 o 
   0   6  18        2.90      263.79    215.51 o 
   1   6  18      183.35      171.57     91.25 o 
   2   6  18     1323.65     1157.07    189.93 o 
   3   6  18     3429.01     3107.92    552.33 o 
   4   6  18      485.48      158.27    245.31 o 
   5   6  18      467.05      301.75    359.68 o 
   1   7  18      271.35      419.56    134.16 o 
   2   7  18      427.35      315.69    153.72 o 
   3   7  18       32.31     -109.85    156.47 o 
   4   7  18      483.72      279.53    331.28 o 
   5   7  18     1746.48     1794.50    422.61 o 
   0   8  18      248.24      793.99    241.30 o 
   1   8  18     1750.44     2207.94    162.44 o 
   2   8  18       16.37      -83.54     95.49 o 
   3   8  18      213.07       99.77    217.72 o 
   4   8  18        0.05      305.79    151.58 o 
   1   9  18       81.60      116.29     97.56 o 
   2   9  18       35.30       -2.55     99.39 o 
   3   9  18       60.34        5.21    175.22 o 
   4   9  18        0.65       93.31    166.36 o 
   0  10  18      205.55      456.73    152.99 o 
   1  10  18     1483.23     1796.78    152.38 o 
   2  10  18      231.29      169.33    180.82 o 
   3  10  18        9.85      107.33    125.83 o 
   1  11  18      229.43      781.13    252.15 o 
   1   1  19        6.54       10.43    366.64 o 
   2   1  19      726.11      851.87    453.90 o 
   3   1  19       87.89       61.37    277.46 o 
   4   1  19       24.36       44.75    146.70 o 
   5   1  19      186.56      303.28    211.40 o 
   6   1  19       99.97      159.23    106.01 o 
   0   2  19     4700.40     5136.47   1828.98 o 
   1   2  19      896.22      885.10    345.39 o 
   2   2  19      910.32     1001.76    389.87 o 
   3   2  19      839.27     1268.51    425.06 o 
   4   2  19      655.74      830.38    306.88 o 
   5   2  19      510.02      464.08    268.57 o 
   6   2  19     1663.43     1497.77    320.23 o 
   1   3  19       84.02      -50.39    228.07 o 
   2   3  19     1997.20     2027.29    609.42 o 
   3   3  19       64.66     -184.42    239.67 o 
   4   3  19     2098.73     2127.23    437.78 o 
   5   3  19      216.39      129.51    156.09 o 
   6   3  19      155.40      271.45    215.98 o 
   0   4  19      410.74      581.17    619.56 o 
   1   4  19     4200.87     5340.86   1113.45 o 
   2   4  19      181.82       90.13    172.89 o 
   3   4  19      792.99      670.47    353.74 o 
   4   4  19      250.08      117.56    203.81 o 
   5   4  19     1493.70     1420.28    301.46 o 
   1   5  19       11.74       15.60    277.25 o 
   2   5  19       78.31       55.25    159.43 o 
   3   5  19       11.10     -107.40    191.14 o 
   4   5  19      408.00      254.21    207.65 o 
   5   5  19       33.75      160.04    165.90 o 
   0   6  19       34.53     -159.57    367.80 o 
   1   6  19     1619.57     2218.64    438.97 o 
   2   6  19      147.19      234.87    175.16 o 
   3   6  19      551.55      568.56    289.65 o 
   4   6  19       22.85     -123.58    164.75 o 
   5   6  19     1409.66     1328.65    255.29 o 
   1   7  19       13.43      -17.28     92.10 o 
   2   7  19      492.17      269.31    186.78 o 
   3   7  19       86.99       35.04    122.83 o 
   4   7  19      661.83      839.41    166.55 o 
   0   8  19      581.80     1119.00    258.02 o 
   1   8  19       62.47      146.69    116.69 o 
   2   8  19      515.19      495.02    102.79 o 
   3   8  19       70.75      -26.30    154.95 o 
   4   8  19     1103.54      886.34    287.22 o 
   1   9  19      108.14      400.30    180.15 o 
   2   9  19     1678.96     1914.07    212.15 o 
   3   9  19       65.85       84.07    220.91 o 
   0  10  19     2587.51     3871.30    342.13 o 
   1  10  19       31.21      412.77    197.39 o 
   2  10  19       50.26      -11.31    150.03 o 
   0   0  20      369.12      217.58    230.56 o 
   1   0  20        8.77       21.36    235.78 o 
   2   0  20       51.34      525.76    274.71 o 
   3   0  20     9371.46    11035.78   4909.83 o 
   4   0  20        1.93        2.79    508.56 o 
   5   0  20       71.91      140.36    300.66 o 
   1   1  20     2461.04     2368.04    450.85 o 
   2   1  20       13.66      216.52    271.26 o 
   3   1  20      211.62      175.04    362.22 o 
   4   1  20      143.96      104.24    216.45 o 
   5   1  20      571.54      747.09    435.12 o 
   0   2  20       15.92      232.73    269.35 o 
   1   2  20     2669.46     3109.69    699.15 o 
   2   2  20      387.49      104.15    344.67 o 
   3   2  20       30.98      -33.65    220.48 o 
   4   2  20       18.33       67.48    207.61 o 
   5   2  20      223.13      400.56    239.17 o 
   1   3  20       70.70      361.63    291.50 o 
   2   3  20      195.39     -109.35    354.66 o 
   3   3  20       23.49      -74.55    245.55 o 
   4   3  20      144.81       10.15    162.92 o 
   5   3  20      293.05      170.72    151.24 o 
   0   4  20      807.14      858.06   1025.88 o 
   1   4  20      383.84      292.63    376.52 o 
   2   4  20      128.46       27.33    303.60 o 
   3   4  20      150.85     -106.88    304.89 o 
   4   4  20       10.96     -229.23    203.31 o 
   5   4  20      245.30      215.80    199.38 o 
   1   5  20     1951.73     2436.62    716.75 o 
   2   5  20        1.40     -123.32    239.08 o 
   3   5  20       19.72     -157.06    233.48 o 
   4   5  20      295.72      321.55    195.02 o 
   5   5  20     1504.42     1720.09    455.97 o 
   0   6  20      227.53       52.46    657.92 o 
   1   6  20     2413.34     2899.50    592.52 o 
   2   6  20        3.22     -134.50    176.02 o 
   3   6  20      791.37      759.83    351.56 o 
   4   6  20       40.53      107.02    272.03 o 
   1   7  20     1685.97     2396.87    536.96 o 
   2   7  20        1.21       26.96    272.17 o 
   3   7  20       80.95       31.19    121.59 o 
   4   7  20      439.72      447.73    234.37 o 
   0   8  20        3.99      -52.28    398.30 o 
   1   8  20      263.22      184.57    270.80 o 
   2   8  20        6.45       57.32    140.48 o 
   3   8  20     1716.57     2134.85    229.38 o 
   1   9  20       60.62      197.13    154.59 o 
   2   9  20       35.46      136.14    192.34 o 
   1   1  21        1.27     -267.20    213.15 o 
   2   1  21      110.68      407.38    419.34 o 
   3   1  21      381.75      499.04    348.41 o 
   4   1  21      500.46      738.37    476.85 o 
   5   1  21       81.58      130.65    282.30 o 
   0   2  21     2018.79     2866.31   1228.78 o 
   1   2  21      433.13       42.43    283.99 o 
   2   2  21      498.54      369.33    477.68 o 
   3   2  21      664.55      852.71    496.91 o 
   4   2  21      938.87     1220.80    466.85 o 
   5   2  21      297.54      443.93    333.16 o 
   1   3  21       11.85      171.58    269.73 o 
   2   3  21     2836.89     3553.73    904.38 o 
   3   3  21       13.38      -93.05    335.97 o 
   4   3  21      852.35      983.99    407.59 o 
   5   3  21      392.89      329.87    293.85 o 
   0   4  21     1510.86     1482.19    909.82 o 
   1   4  21     2211.21     3017.00    906.39 o 
   2   4  21      411.28       88.84    407.68 o 
   3   4  21      548.20       77.39    366.20 o 
   4   4  21      622.56      567.90    313.17 o 
   1   5  21        9.72      300.44    187.19 o 
   2   5  21      412.12      410.50    315.92 o 
   3   5  21      157.88      -10.61    345.57 o 
   4   5  21      183.91      -66.64    231.64 o 
   0   6  21       49.60      623.43    269.36 o 
   1   6  21      890.88     1110.01    656.03 o 
   2   6  21      292.45      306.59    299.31 o 
   3   6  21      436.35      249.14    272.49 o 
   1   7  21      100.26       85.64    330.56 o 
   2   7  21      229.83      332.89    287.14 o 
   3   7  21        0.14      -45.73    227.00 o 
   0   8  21     1045.88     1805.08   1138.74 o 
   1   8  21       22.16       64.03    291.91 o 
   2   8  21       27.05       40.83    143.24 o 
   0   0  22     1423.99     1314.87    299.67 o 
   1   0  22     4114.30     5749.63   1928.19 o 
   2   0  22        1.08      379.22    334.97 o 
   3   0  22      138.49      367.08    261.00 o 
   4   0  22      308.21      264.77    761.40 o 
   1   1  22     1060.23     1030.53    428.68 o 
   2   1  22      384.61      429.99    392.40 o 
   3   1  22       17.05      441.13    221.62 o 
   4   1  22       96.47      119.11    378.97 o 
   0   2  22       29.45      115.22    292.25 o 
   1   2  22      215.07      154.88    310.13 o 
   2   2  22       36.99      330.32    299.50 o 
   3   2  22     1345.21     1634.81    675.48 o 
   4   2  22      116.22      238.23    248.73 o 
   1   3  22       17.25      145.24    264.01 o 
   2   3  22       49.70        7.88    405.82 o 
   3   3  22       24.17      -57.80    663.85 o 
   4   3  22      108.28      -99.39    276.24 o 
   0   4  22       16.64      572.28    268.59 o 
   1   4  22       80.22      220.40    233.51 o 
   2   4  22       24.46        2.83    457.83 o 
   3   4  22      177.32     -102.62    480.93 o 
   1   5  22      190.12      969.58    315.97 o 
   2   5  22      249.01      311.94    479.02 o 
   3   5  22      207.00      -56.71    374.12 o 
   0   6  22      185.95      644.14    246.51 o 
   1   6  22        0.13      452.84    268.97 o 
   2   6  22        1.09      -40.78    185.84 o 
   1   7  22      749.54     1128.92    489.41 o 
   1   1  23       49.69     -235.02    296.59 o 
   2   1  23      217.36       45.08    358.72 o 
   3   1  23        0.00      422.43    225.22 o 
   0   2  23       16.45      -29.00    290.72 o 
   1   2  23      773.86      981.15    445.31 o 
   2   2  23      181.30      295.05    442.09 o 
   3   2  23       12.19      236.85    299.87 o 
   1   3  23      664.53      573.26    478.13 o 
   2   3  23      273.81      236.54    469.72 o 
   3   3  23       73.65      393.16    343.77 o 
   0   4  23     2480.55     3157.03   1631.38 o 
   1   4  23        7.96       75.31    340.69 o 
   2   4  23       91.00      179.60    583.78 o 
   1   5  23       59.13      352.21    376.20 o 
   2   5  23      254.01      330.97    553.85 o 
   0   6  23      483.68      698.57    268.74 o 
   0   0  24      199.16     -340.39    312.92 o 
   1   0  24      315.20     -427.11    438.14 o 
   2   0  24      369.21      758.78    335.12 o 
   1   1  24      209.41      -70.25    239.07 o 
   2   1  24      655.28     -243.17    483.19 o 
   0   2  24      410.74      -94.45    781.73 o 
   1   2  24      361.37      347.31    205.48 o 
   2   2  24       21.10      226.59    661.94 o 
   1   3  24      378.77      516.54    405.73 o 
   0   4  24      294.63      771.69    326.69 o 
                                                 
